# Supplementary material for: Effect of switching from nucleos(t)ide maintenance therapy to PegIFN alfa-2a in patients with HBeAg-positive chronic hepatitis B: A randomized trial
Source: PLoS One. 2022 Jul 22;17(7):e0270716. doi: 10.1371/journal.pone.0270716 (PMC9307167; doi:10.1371/journal.pone.0270716)
Supplement: S1 Dataset — (XLSX) [file pone.0270716.s012.xlsx]

## Sheet: LIST
												m00	m00	m00	m00	m00	m00	m00	m00	m00	m00	m00	m00	m00	m00	m00	m00	m00	m03	m03	m03	m03	m03	m03	m03	m03	m03	m03	m03	m03	m03	m03	m03	m03	m03	m06	m06	m06	m06
												wk000	wk000	wk000	wk000	wk000	wk000	wk000	wk000	wk000	wk000	wk000	wk000	wk000	wk000	wk000	wk000	wk000	wk012	wk012	wk012	wk012	wk012	wk012	wk012	wk012	wk012	wk012	wk012	wk012	wk012	wk012	wk012	wk012	wk012	wk024	wk024	wk024	wk024
	No.	sex 0=female 1=male	age	liver cirrhosis 1=no 2=yes	adverse events 0=no 1=yes	serious adverse events 2=yes	DISCONTINUATION 1= permanantly discontinutatoin 2= temporally discontinuation	body weight	Height	previous oral antiviral agent	Duration	wk000____PCR	wk000____sAgQ	wk000_sAg	wk000_sAb	wk000_eAg	wk000_eAb	wk000_WBC	wk000_Hb	wk000_PLT	wk000_ANC	wk000_AST	wk000_ALT	wk000_TB	wk000_TP	wk000_Alb	wk000_BUN	wk000_Cr	wk012____PCR	wk012____sAgQ	wk012_sAg	wk012_sAb	wk012_eAg	wk012_eAb	wk012_WBC	wk012_Hb	wk012_PLT	wk012_ANC	wk012_AST	wk012_ALT	wk012_TB	wk012_TP	wk012_Alb	wk012_BUN	wk012_Cr	wk024____PCR	wk024____sAgQ	wk024_sAg	wk024_sAb
	1	1	38	1	1			95.6	181	Lamivudine, Adefovir	89	0	57.5	1	2	1	2	7830	15.3	265	4350	74	191	0.74	7.4	4.6	10.8	0.82	0	30.7	1	2	2	2	4080	14.9	132	2150	120	290	0.5	7.3	4.5	10.3	0.7	0	0	1	2
	2	1	38	1	1			79.6	172	Entecavir	43	27	7200	1	2	1	2	5630	16.1	202	1500	25	41	0.29	7.1	4.6	8.8	0.77	198	3930	1	1	1	2	5850	15.7	151	2460	116	269	0.4	6.5	4.3	9	0.7	365	574.5	1	1
	3	0	49	1	1		1	59.3	164	Lamivudine, Adefovir	125	0	12641	1	2	1	2	4560	14	152	3170	17	11	0.4	7.6	4.6	15.7	0.7	WD	WD	WD	WD	WD	WD	WD	WD	WD	WD	WD	WD	WD	WD	WD	WD	WD	WD	WD	WD	WD
	4	1	51	1	0			62	169	Entecavir	36	0	5555	1	2	1	2	8120	15.8	193	5980	20	17	0.7	8.3	4.7	14.8	1.1	0	5152	1	2	1	2	8010	15.8	199	5630	19	17	0.8	7.6	4.5	13.1	0.9	0	5148	ND	ND
	5	1	29	1	1			57	162	Entecavir	39	0	1125	1	2	1	2	4800	14.7	196	2450	19	20	0.8	7.3	4.6	10	0.8	0	827.8	1	2	1	2	2810	12.9	109	920	29	46	0.7	7.2	4.4	13.2	0.7	0	636.7	1	2
	6	0	48	1	0			93	162	Entecavir	54	0	9822	1	2	1	2	8540	12.6	402	4190	19	19	0.3	7.1	4.4	12.1	0.6	0	9806	1	2	1	2	ND	12.9	ND	ND	18	20	ND	ND	ND	ND	0.7	0	9918	ND	ND
	7	1	28	1	1			57	170	Entecavir 1mg	74	34	33507	1	2	1	2	9480	16.3	231	6630	27	29	1.6	6.6	4.5	11.4	0.7	61.4	34241	1	2	1	2	2980	14.5	110	1810	67	57	1.2	6.1	4.2	6.3	0.6	215	24680	1	2
	8	1	43	1	1			73	173	Entecavir, Adefovir	105	0	2025	1	2	1	2	9150	16	174	4930	27	28	1.09	7.4	4.4	11.6	0.71	0	1688	1	2	1	2	5270	15.3	94	3180	48	55	0.9	7.8	4.8	12.3	0.8	2050	1317	1	2
	9	1	42	1	1			77.2	176.3	Lamivudine, Adefovir	62	0	5717	1	2	1	2	9340	15.7	197	6660	21	16	0.3	7.1	4.5	5.7	0.8	0	6116	1	2	1	2	3640	12.2	110	1430	22	32	0.4	6.6	4.2	9.9	0.9	158	5231	1	2
	10	1	38	1	0			48	170	Entecavir	66	0	2612	1	2	1	2	5850	14.5	214	3160	22	12	0.3	6.7	4.7	14.8	0.8	0	2242	ND	ND	1	2	7680	14.8	261	3630	24	14	0.5	7.1	4.8	16.8	0.9	0	2668	ND	ND
	11	1	47	1	1			81.4	168	Lamivudine, Adefovir	96.5	0	1175	1	2	1	2	5520	16.8	152	3140	48	85	1.3	7.4	4.9	13.7	0.8	0	1180	ND	ND	1	2	6430	17.2	167	3030	52	83	1	7.1	4.5	22.2	0.8	0	1257	ND	ND
	12	1	74	1	0			72	165.9	Tenoforvir	66	0	1125	1	2	1	2	6080	12.4	164	3790	19	10	0.9	7.8	4.8	19	1	0	1079	1	2	1	2	5340	12.9	169	2690	19	8	0.6	6.7	4.3	12.3	0.9	0	1218	ND	ND
	13	1	52	1	1			71.5	170	Entecavir	75	0	1249	1	2	1	2	5290	15.4	227	2490	17	29	0.9	7.3	4.9	15.3	0.9	0	1893	1	2	1	2	2960	14.3	102	1020	31	45	0.8	6.8	4.6	17.7	0.9	0	790.8	1	2
	14	0	29	1	1			48.8	158.3	Adefovir, Entecavir	58	0	13540	1	2	1	2	5980	13.6	288	3380	19	18	0.4	7.1	4.6	10.6	0.8	0	9476	1	2	1	2	2900	12	121	1450	40	40	0.4	6.7	4.3	10.1	0.6	0	8698	1	2
	15	1	68	1	1			56.8	170	Entecavir 1mg	78	0	1191	1	2	1	2	3390	14	87	1650	17	10	0.9	7.5	4.6	11.9	0.8	0	1310	1	2	1	2	2420	14.2	85	960	23	18	0.8	7.9	4.8	12.1	0.9	148	1340	1	2
	16	1	31	1	1			65	169.6	Entecavir	39	0	1247	1	2	1	2	ND	ND	ND	ND	29	84	0.6	7	4.6	15	0.7	26100000	20930	1	2	1	2	5830	15.4	243	3350	214	742	0.8	7.1	4.7	16.9	0.7	170000000	53224	1	2
	17	1	51	1	0			73	172.5	Entecavir	63	0	6971	1	2	1	2	4070	15.9	104	2380	11	12	0.6	7.9	5	8.5	0.9	0	7042	1	2	2	2	4270	15.6	89	2580	15	21	0.5	7	4.9	9.4	0.9	0	7409	1	2
	18	0	29	1	1			45.5	162	Lamivudine, Adefovir	65	0	24648	1	2	1	2	4510	11.3	248	1740	18	11	0.6	7.5	4.6	12.5	0.6	40.3	21089	1	2	1	2	2280	10.9	115	360	53	61	0.3	6.9	4.1	11.1	0.4	0	20445	1	2
	19	1	43	1	1			81.6	168	Entecavir	39	20.6	5838	1	2	1	2	10110	16.2	319	7490	22	31	1	7.3	4.5	13	1	0	5911	ND	ND	1	2	ND	ND	ND	ND	22	35	0.7	7.7	4.7	11.2	1	183	6498	1	2
	20	1	49	1	0		1	71	183	Entecavir	65	0	1131	1	2	1	2	ND	ND	ND	ND	18	10	0.96	6.7	4.4	15.2	0.99	0	1064	ND	ND	1	2	ND	ND	ND	ND	20	10	0.6	6.9	4.6	11.4	1
	21	1	40	2	0			63.2	172.8	Entecavir	70	0	33238	1	2	1	2	4250	16.7	125	2300	25	13	2.39	7.2	4.8	14.7	0.98	64.5	30446	1	2	1	2	3460	13.4	133	2080	26	19	1	6.6	4.3	13.9	1	43.6	32634	1	2
	22	1	42	1	0			96	190.7	Lamivudine, Adefovir	96	25.3	1038	1	2	1	2	4100	14.1	129	2220	21	18	1.4	7.4	5.1	ND	ND	117	786	ND	ND	1	2	4100	14.1	129	2220	25	26	0.8	7.5	5.2	13.2	1	38.7	879.1	ND	ND
	23	1	34	1	1		2	68.2	174.2	Lamivudine	91	0	8720	1	2	1	2	7230	15.4	167	3820	20	23	0.7	8	4.9	11.2	0.9	0	8257	1	2	2	2	3900	14.8	105	1690	40	81	0.6	7.8	4.8	9.1	0.8	0	7419	1	2
	24	1	41	1	1			72	170	Entecavir	56	0	1391	1	2	1	2	2790	16.4	148	1080	18	17	1.9	7.2	5	12.8	0.9	0	1450	1	2	1	2	2850	15.6	130	1330	44	74	1.7	6.9	4.7	8.9	0.7	0	1521	1	2
	25	1	40	1	1			77	176	Lamivudine, Adefovir	80	25.3	1832	1	2	1	2	4320	16.2	220	1960	21	24	0.9	7.4	4.8	11.1	1	0	1826	ND	ND	1	2	4320	16.2	220	1960	15	19	0.8	7.3	4.8	13.7	1	313	2023	1	2
	26	0	52	1	0			52	155	Lamivudine, Adefovir	102.5	0	2366	1	2	1	2	6230	15.1	176	3420	26	23	0.5	7.8	5	18.5	0.8	0	2258	1	2	1	2	6290	14.2	204	3082	26	25	0.4	7.4	4.7	10.9	0.8	0	2558	1	2
	27	1	63	1	0			73	171	Lamivudine, Adefovir	111	0	1209	1	2	2	2	11860	14.3	155	8650	15	16	0.7	6.5	4.2	16.1	0.8	0	992.5	1	2	2	2	6010	12.9	160	9300	18	19	0.7	6.2	4.2	21.3	0.9	0	1219	1	2
	28	1	42	2	0			87	172	Entecavir	50	0	2280	1	2	1	2	6870	15.7	240	3130	24	39	0.65	7	4.6	19.8	0.88	0	2497	1	2	1	2	5680	15.6	229	2590	18	23	0.5	6.8	4.6	16.6	0.67	0	2066	1	2
	29	1	45	1	1			65.4	159.6	Lamivudine, Adefovir	140	0	1600	1	2	1	2	4110	16.1	143	1860	24	31	0.5	7.5	4.5	9.7	1	0	1457	1	2	1	2	3360	14.7	137	1120	29	43	0.7	7.3	4.3	16.9	1	107000	365.4	1	2
	30	1	56	1	0			63	158	Entecavir	57.5	0	5666	1	2	1	2	3620	13	185	1023	16	9	0.5	6.7	4.3	9.9	0.7	0	7052	1	2	1	2	3620	13	185	1023	19	10	0.7	6.8	4.6	10.1	0.6	0	5762	1	2
	31	1	46	1	1			58.6	168	Entecavir	42	64	2366	1	2	1	2	6700	15.1	180	3852	9	19	0.4	7.7	5.1	11	0.9	0	2293	1	2	1	2	2950	13.6	102	1402	26	22	0.4	6.9	4.3	18	0.8	488	2242	1	2
	32	1	55	1	1	2		76.5	170	Entecavir, Adefovir	54	0	1740	1	2	1	2	6390	16.7	139	3180	17	19	0.6	6.8	4.6	10.8	0.9	0	1574	1	2	1	2	4360	14	123	2390	20	24	0.5	6.8	4.4	12.2	0.9	85	1276	1	2
	33	0	55	1	0			63.5	153	Lamivudine, Adefovir	148	0	6001	1	2	1	2	4300	13.9	206	2810	20	11	0.4	6.9	4.5	17.4	1.1	0	6029	1	2	1	2	4300	13.9	206	2810	30	19	0.8	7	4.7	21.1	1	ND	6112	ND	ND
	34	1	50	2	0			65.8	160	Entecavir	36	0	2232	1	2	1	2	5120	17.1	172	2930	33	37	0.8	7.8	4.9	10.6	1.2	0	2149	1	2	1	2	5120	17.1	172	2930	31	32	0.9	7	4.7	13.5	1.1	0	1974	ND	ND
	35	0	57	2	0			78	160.5	Entecavir, Adefovir	72	0	554.4	1	2	1	2	8650	13.8	151	4540	39	45	0.7	7.6	4.7	10.2	0.6	0	540.7	1	2	1	2	8650	13.8	151	4540	25	27	0.3	6.9	4.5	14.4	0.6	0	569.9	ND	ND
	36	1	38	1	1			66.8	175	Lamivudine, Adefovir	108	0	2115	1	2	1	2	6580	16.1	43	3230	21	12	1.4	7	4.6	17.4	0.8	56.1	1332	1	2	1	2	2440	14.3	68	830	52	72	1	6.3	4.1	12.8	0.7	84.6	907.9	1	2
	37	0	54	2	0			53	151	Adefovir	84.5	0	436.8	1	2	1	2	5310	12.7	148	3020	20	11	0.3	7.6	4.7	17	0.8	0	373.4	1	2	2	2	5310	12.7	148	3020	18	12	0.2	7.3	4.6	15.4	0.6	ND	391.5	ND	ND
	38	1	42	2	1			73	176	Entecavir	66	0	2819	1	2	1	2	6970	16.6	208	3850	27	48	0.4	7	4.6	18.2	1	68.6	5165	1	2	2	1	2740	15.7	54	1050	64	116	0.7	7	4.5	16.2	0.8	0	3500	1	2
	39	0	52	2	0	2		65	170	Lamivudine, Adefovir	225	0	409.5	1	2	1	1	2380	12	47	1330	33	25	0.7	7.2	4.8	13.3	0.7	0	392.1	1	2	2	2	2380	12	47	1330	33	25	0.7	7.2	4.8	13.3	0.71	0	354.2	ND	ND
	40	1	47	2	0			79	175	Entecavir	70	0	7328	1	2	1	2	7390	16.2	221	4030	30	43	0.3	6.9	4.6	13	1	0	6641	ND	ND	1	0	7390	16.2	221	4030	30	43	0.72	6.9	4.6	13	0.96	0	7027	ND	ND
	41	1	46	1	1		1	65.4	167.7	Lamivudine, Adefovir	113	0	3825	1	2	1	2	3600	16.4	110	1650	32	37	0.2	0.4	4.7	9.9	1	0	3596	1	2	1	2	3700	12.8	106	1540	31	37	0.59	7.3	5.7	10.6	0.87		2466
	42	0	52	1	0			52.7	158.7	LEVOVIR, BARACLUDE 1.0MG#2, BARACLUDE 1.0MG,	88.00	Not Detected	3153	1	2	1	2	3.66	12.6	155	2115.48	21	20	0.66	6.75	4.39	13.68	0.76	Not Detected	2477	1	2	1	2	4.79	13.2	134	2835.68	21	16	0.86	7.14	4.49	13	0.78	Not Detected	2553	1	ND
	43	1	42	2	1			102.9	176.5	Entecavir	36	0	1370	1	2	1	2	7990	15.6	200	4590	26	31	0.6	7.7	4.3	10.4	0.88	0	1382	1	2	1	2	5700	14.1	133	2240	54	66	0.4	7.2	4.2	10.9	0.7	0	874.2	1	2
	44	1	53	1	1			78.2	168.3	Entecavir, Adefovir	173	0	1523	1	2	1	2	5720	17.3	173	2840	42	80	0.54	7.5	4.5	16.7	0.84	0	1487	1	2	1	2	5220	16.8	180	2610	48	102	0.5	7.1	4.7	21	0.9	247	1309	1	2
	45	1	68	1	0			68	159.9	ZEFFIX, HESERA, ADEFOVIR, VIREAD	53.00	Not Detected	1944	1	2	1	2	4.43	14.7	259	2387.77	29	29	0.61	7.97	4.97	18.77	1.04	Not Detected	1485	1	ND	1	ND	3.88	14.2	226	2382.32	27	28	0.77	7.56	4.9	18.29	0.92	not detected	1472	1	ND
	46	0	53	1	0		1	63	165	ZEFFIX, HESERA, VIREAD	134.00	Not Detected		1	2	1	2	2.27	12.1	175	1359.73	51	41	1.55	6.02	2.84	10.21	0.71	Not Detected	107.8	1	2	2	2	2.23	12.2	166	1359.32	73	52	2.92	6.26	3.03	7.86	0.69	not detected	87.67	1	ND
	47	0	45	1	1			60	163	Entecavir	45	0	3339	1	2	1	2	5010	15	200	2240	14	9	0.41	7.7	4.8	11.7	0.61	0	2740	1	2	1	2	2440	12.9	101	1090	35	60	0.5	6.4	4.2	8.9	0.5	0	2081	1	2
	48	1	31	1	0		1	82	177	BARACLUDE 0.5MG	43.00	Not Detected	4018	1	2	1	1	4.58	15.2	284	2317.48	21	40	0.89	7.12	4.81	27.27	1.06	Not Detected	3471	1	2	1	2	5.47	15.3	308	3150.72	22	47	0.89	7.2	4.8	15.84	1.06
	49	1	46	1	0	2		72	174.4	Entecavir	76	0	20876	1	2	1	2	6360	14.1	203	4170	27	24	1	8	5	18	1	0	19339	1	2	1	2	3790	13.7	123	1660	35	46	0.9	7.8	4.9	11.4	1.1	0	14361	1	2
	50	0	55	1	1	2		58.6	156.7	Lamivudine, Adefovir	135	0	1295	1	2	1	2	11170	14.1	145	8730	16	11	0	8	5	11	1	0	1533	1	2	1	2	4510	13.3	138	2100	15	11	0.3	7.7	4.7	20.7	0.6	149000	1014	1	2
	51	0	54	1	1		1	51	150	Entecavir	37	0	9485	1	2	1	2	3030	13	177	1470	31	32	0	7	5	23	0	46.1	7596	1	2	1	2	1940	11.7	108	980	45	63	0.3	6.5	4	18.5	0.6	633	5097	1	2
	52	1	49	1	0			67.1	164.3	tenofovir	33	0	2868	1	2	1	2	7.14	17.1	160	3.33	28	22	0.76	7	4.3	17.4	0.92	0	2914	1	2	1	2	7.52	17.7	166	3.03	26	20	0.77	7.5	4.2	11	1.04	0	2868	1	2
	53	1	51	2	1			71	161.5	Entecavir, Adefovir	81	0	1048	1	2	1	2	6480	15.1	217	3870	15	14	0.3	7.1	4.5	15.9	1	0	984.4	1	2	2	2	2540	13.3	72	920	21	18	0.3	6.5	4.1	13.9	0.9	0	249.2	1	2
	54	0	61	1	0			53	158	entecavir(0.5mg)	42	0	1029	1	2	1	2	3.64	13.6	143	1.72	41	36	0.54	7	4.4	ND	ND	0	ND	1	2	1	2	4.24	12.9	168	2	45	52	0.43	7.1	4.4	15	0.58	169	ND	1	2
	55	0	48	1	1			64	148.3	Entecavir, Adefovir	141	0	4658	1	2	1	2	6940	13	272	4140	19	17	1	7	4	11	1	0	4582	1	2	1	2	2640	13.1	152	1690	45	58	0.5	6.9	4.4	13.8	0.6	22	4200	1	2
	56	1	27	2	1			80	178	Entecavir	80	0	3314	1	2	ND	ND	6610	16.3	146	3830	ND	ND	ND	ND	ND	ND	ND	0	3286	1	2	1	2	4440	15.7	138	2180	24	42	0.4	6.6	4.6	14.3	0.8	0	3354	1	2
	57	0	45	2	0			53.3	157	Entecavir	89	0	7544	1	2	1	2	3.43	12	76	2.77	21	11	0.75	7.1	4.5	ND	ND	0	7703	1	2	2	2	2.58	11.2	100	1.75	19	12	0.5	7.3	4.5	9.8	0.61	0	9379	1	2
	58	1	55	1	1			72	175	lamibudine	6	0	753.9	1	2	1	2	6.79	16.1	219	3.7	27	37	0.64	7.1	4.5	12.9	1.03	0	693.9	1	2	2	2	3.17	13.8	140	1.71	81	109	0.49	6.8	4.3	15.2	0.89	4082	594	1	2
	59	0	41	1	1			58	155	tenofovir	55	0	18899	1	2	1	2	6.19	12.7	281	3.65	15	12	0.67	6.8	4.2	9.8	0.71	0	16881	1	2	2	1	3.4	12.1	237	1.54	26	21	0.28	7.4	4.6	9.2	0.69	879	12028	1	2
	60	1	55	1	0			66.4	173.9	lamibudine,adefovir	45	0	657.3	1	2	1	2	5.2	14.6	187	2.74	22	16	0.65	7.1	4.6	17.2	1.35	0	671	1	2	1	2	5.36	14.7	180	2.99	25	19	0.17	6.9	4.2	19.1	1.25	0	627.2	1	2
	61	1	33	1	1			66.2	171.4	entecavir(1mg),tenofovir	33	0	1765	1	2	1	2	7.03	15.5	231	3.53	24	17	0.62	6.9	4.7	9.7	1.11	377	1580	1	2	1	2	3.44	14.8	139	1.49	47	62	0.85	7.1	4.7	12.7	1.06	0	599.2	1	2
	62	0	66	1	0			47	151	lamibudine,tenofovir	50	0	1777	1	2	1	2	4.37	13.5	200	2.44	20	11	0.55	6.8	4.3	13.1	0.86	0	2057.6	1	2	1	2	4.05	12.9	182	2.51	18	10	0.37	7	3.9	18.8	0.95	0	ND	1	2
	63	1	34	1	0			72	177	adefovir(1mg),entecarir	24	0	7372	1	2	1	1	8.52	15.7	343	5.44	21	19	0.59	7.7	4.7	10.8	0.76	214	8363	1	2	2	2	4.28	15.1	187	2.16	43	57	0.53	7.9	4.8	14.3	0.85	0	7614	1	2
	64	0	31	1	1			44	158	entecavir(0.5mg)	70	0	1743	1	2	1	2	5.09	13.1	257	2.92	19	12	0.42	6.6	4	8.7	0.76	0	1525	1	2	1	2	5.21	13	229	3.55	17	11	0.53	7	4.1	11.8	0.7	0	ND	1	2
	65	0	75	1	0			58	155	entecavir(0.5mg)	32	0	2142	1	2	1	2	5.71	12.5	180	3.52	29	18	0.37	7.1	4.2	19.6	0.86	0	ND	1	2	1	2	5.85	12.9	202	3.29	32	19	0.46	8	4.8	17.5	0.82	0	ND	1	2
	66	0	54	1	1		1	70	167	entecavir(0.5mg)	30	0	2059	1	2	1	2	2.34	12.6	144	1.31	43	42	0.35	7.2	4.5	11	0.73	0	1653	1	2	1	2	2.39	11.2	77	1.58	106	153	0.57	7.5	4.4	11.9	0.69	drop	drop	drop	drop
	67	1	41	1	0			83	180	entecavir(0.5mg)	51	0	792.2	1	2	1	2	4.6	15.6	226	1.67	28	33	0.78	7.1	4.5	13.5	0.82	0	725	1	2	1	2	2.94	14.4	152	1.25	46	64	0.57	7.2	4.5	9.8	0.84	0	676	1	2
	68	1	50	1	0			65	172	LEVOVIR, BARACLUDE 0.5MG, ENPED 0.5MG	87.00	Not Detected		1	2	1	2	6.63	16.6	160	3885.18	40	77	0.44	7.5	5.05	18.33	1.07	Not Detected	2068	1	ND	1	ND	5.76	15.4	142	3409.92	19	22	0.74	6.72	4.55	22.5	1.03	Not Detected	1930	1	ND
	69	1	50	2	1			59	171	entecavir(1mg),adefovir	33	0	1286	1	2	1	2	3.97	14.3	95	2.47	32	32	0.69	6.3	4	18.4	1	0	1462	1	2	1	2	1.87	12.2	40	1.08	48	43	0.54	6.6	3.8	17.5	0.95	0	1001	1	2
	70	1	24	1	0			69.8	183.1	BARACLUDE 0.5MG, ENPED 0.5MG	52.00	Not Detected		1	2	1	2	5.25	16.1	213	3071.25	30	38	1.47	7.22	5.19	15.06	1.04	Not Detected	1754	1	2	1	2	6.19	15.9	177	3837.9	27	30	0.65	7.06	5.02	16.4	1.04	Not Detected	1549	1	ND
	71	1	46	1	0			90	185.3	BARACLUDE 0.5MG	52.00	Not Detected	9609	1	2	1	2	10.63	16	315	6643.75	20	22	0.66	8.02	4.79	10.67	1.19	Not Detected	8258	1	2	1	2	11.9	14.1	284	7270.9	23	21	0.64	7.31	4.5	11.74	1.19	not detected	8017	1	ND
	72	0	50	1	1			57	163	entecavir(0.5mg)	34	0	1903	1	2	1	2	2.94	14.2	81	1.8	16	14	1.22	7.3	4.3	12.7	0.85	0	1721	1	2	2	1	1.85	13.9	42	1.19	19	15	0.76	6.7	4.2	13	0.59	0	1554	1	2
	73	1	23	1	0			80.9	183.5	VIREAD	34.00	Not Detected	11693	1	2	1	2	5.87	14.9	217	2477.14	27	47	0.73	7.81	4.88	16.04	1	Not Detected	119.2	1	ND	1	ND	5.31	15.8	234	2777.13	37	72	0.82	7.76	4.92	10.67	0.96	not detected	10436	1	ND
	74	1	43	1	0			56.3	163.8	entecavir(0.5mg)	33	0	792	1	2	1	2	7.66	15.9	266	4.67	24	26	0.53	7.1	5.2	13.2	0.86	0	894.7	1	2	1	2	3.66	14.1	138	2.03	46	49	0.68	6.8	4.7	13.4	0.7	2266	620.5	1	2
	75	1	42	1	1			62	184	entecavir(1mg),adefovir	21	0	9416	1	2	1	2	5.67	16.7	172	3.66	24	20	1.12	7.1	4.6	14.5	1.01	0	9627	1	2	1	1	3.43	14.1	93	2.14	55	78	0.75	6.8	4.4	14.4	0.97	0	7323	1	2
	76	1	46	1	0			70	174	tenofovir	51	0	4830	1	2	1	2	6.16	17.1	196	3.33	19	22	0.82	6.6	4.4	10.3	1.13	263	ND	1	2	1	2	3.11	16.8	120	1.65	34	33	0.56	6.6	4.4	9.7	0.97	0	ND	1	2
	77	1	49	1	0			76	176	entecavir(1mg),adefovir	91	0	13496	1	2	1	2	5.41	13.6	252	3.13	18	20	0.46	7.2	4.6	12.6	1.11	0	16941	1	2	1	2	5.79	13.9	257	3.15	22	27	0.38	7.5	4.7	16.1	1.18	0	14774	1	2
	78	1	52	1	1			54	170	lamibudine,adefovir	18	0	6310	1	2	1	2	8.42	16.7	287	4.43	21	12	0.95	6.4	4.2	13.1	1.03	243	4880	1	2	1	2	4.01	15.5	203	2.02	27	17	0.68	6.4	4.2	15.7	1.08	0	4104	1	2
	79	1	47	1	0			80	171	lamibudine,tenofovir	65	0	1698	1	2	1	2	4.3	11.8	224	2.76	41	58	0.68	7.3	4.6	16.9	0.8	0	1715	1	2	1	2	6.07	16.1	255	3.03	30	39	0.59	7.1	4.6	16.7	0.85	0	1718	1	2
	80	1	45	1	1		1	57	170	lamibudine,tenofovir	12	0	40914	1	2	1	2	3.99	16.4	184	1.85	23	19	1.36	7.3	4.7	15.4	0.81	0	22515	1	2	1	2	3.14	14.5	102	1.65	26	33	0.99	6.8	4.3	13.3	0.72	73213979	672.7	1	2
	81	1	50	1	0			72	171	lamibudine,tenofovir	65	0	3947	1	2	1	2	4.55	16.8	246	2.41	20	27	0.44	7.3	4.6	8	0.79	0	3923	1	2	1	2	4.52	16.7	238	2.41	21	32	0.48	7.5	4.8	7.8	0.77	0	ND	1	2
	82	1	57	1	0			70	165	entecavir(1mg),tenofoivr	59	0	7081	1	2	1	2	9.47	16.9	245	5.05	51	68	0.62	7.7	4.9	16.8	1.01	0	6395	1	2	1	2	8.54	16.5	224	3.53	32	33	0.33	7.3	4.6	17.1	0.86	0	6256	1	2
	83	1	51	1	0			70.2	165.4	ZEFFIX, HESERA, ADEFOVIR, VIREAD	196.00	Not Detected	7104	1	2	1	2	8.83	15.4	218	5236.19	37	81	0.69	7.42	4.79	18.63	1.2	Not Detected	5147	1	2	1	2	9.21	15.8	219	6152.28	29	46	0.62	7.09	4.6	16.73	1.2	Not Detected	5081	1	ND
	84	1	57	1	0			72	175	entecavir(1mg)	13	0	7608.61	1	2	1	1	5.38	16	214	2.02	25	18	0.82	7.4	4.7	15.9	1.04	0	6649	1	2	1	1	2.89	13	110	0.72	31	26	0.67	6.4	4.2	13.2	0.95	4157	6657	1	2
	85	1	28	1	0			76	178	tenofovir	72	0	18463	1	2	1	2	6.66	15	309	3.32	19	16	0.71	7.7	4.7	10.2	0.95	182	21036	1	2	1	2	5.29	15	163	2.43	54	80	0.69	8.3	4.8	8.9	0.88	340	16961	1	2
	86	1	25	1	0		1	65.9	169.6	BARACLUDE 0.5MG, VIREAD	44.00	Not Detected	7084	1	2	1	2	6.59	16	212	4342.81	23	22	0.54	7.46	5.2	13.62	0.98	Not Detected	6596	1	2	1	2	5.26	15.6	193	3182.3	28	26	1.05	6.75	4.66	12.01	0.89	not detected	6439	1	ND
	87	1	29	1	1			59	170	entecavir(0.5mg)	41	0	9261	1	2	1	2	4.59	15.5	244	2.33	24	36	0.36	7.5	4.8	11.2	0.98	0	10056	1	2	1	2	2.32	14.3	106	0.98	40	85	0.52	7	4.7	15.2	1.05	259932	8713	1	2
	88	0	64	1	0			48	158	lamibudine,tenofovir	36	0	6227	1	2	1	2	2.66	12.5	152	1.32	27	20	0.52	6.9	4.5	25	0.91	0	5156	1	2	1	2	2.52	13.3	138	1.31	27	16	0.55	7.2	4.6	19	1.01	0	6581	ND	ND
	89	0	55	1	1	2		55	155	entecavir(1mg),tenofoivr	65	0	3942	1	2	1	2	4.84	14.8	161	2.35	28	19	0.99	7.1	4.7	9.6	0.64	Not Detected	4064	ND	ND	1	2	3.23	12.3	101	1.54	40	35	0.38	6.6	4.4	10.9	0.6	196	2182	ND	ND
	90	1	26	1	0			73.5	178.6	ZEFFIX, VIREAD	92.00	Not Detected		1	2	1	2	7.64	16.4	294	4813.2	27	53	1.56	7.56	5.04	11.33	1.22	Not Detected	4148	1	2	1	2	7.59	16.3	285	4698.21	27	49	1.54	7.2	4.76	9.11	1.15	not detected	3071	1	ND
	91	1	51	1	0			65.5	170	entecavir(0.5mg)	22	0	180.5	1	2	1	2	6.42	16.5	271	4.19	23	19	0.9	7	4.9	15.8	1.02	Not Detected	0	ND	ND	1	2	2.95	14.9	162	2	34	32	0.99	6.9	4.5	13.3	0.81	0	ND	ND	ND
	92	1	43	1	0			68	165	entecavir(0.5mg)	43	0	6847	1	2	1	2	5.55	16.6	199	2.98	21	22	0.82	6.9	4.5	17.1	0.91	ND	5971	ND	ND	ND	ND	ND	ND	ND	ND	ND	ND	ND	ND	ND	ND	ND	not detected		ND	ND
	93	0	55	1	1			59	164	BARACLUDE 0.5MG, VIREAD	98.00	Not Detected	992.4	1	2	1	2	5.9	13.4	166	3191.9	42	28	1.15	7.52	4.82	14.44	1.02	Not Detected	904.5	1	ND	1	ND	4.82	12.2	183	2410	26	17	0.61	6.72	4.46	12.33	0.85	Not Detected	1093	1	ND
	94	1	61	1	0			68	165	lamibudine,tenofovir	43	0	658.1	1	2	1	2	6.44	14.9	160	2.56	29	24	1.02	7.7	4.5	13.6	0.92	Not Detected	505.1	ND	ND	1	2	7.13	15.6	175	3.28	34	34	0.8	8.2	4.5	18.8	1.09	not detected	370.8	ND	ND
	95	1	45	1	0			77	181	entecavir(0.5mg)	55	0	37257	1	2	1	2	8.53	15.1	149	6.08	23	27	0.65	6.5	4.5	12.2	1.03	Not Detected	658.2	1	2	1	2	5.94	15.8	142	3.23	20	23	0.62	6.5	4.3	15.8	1	not detected		ND	ND
	96	1	58	1	0			74	173	entecavir(1mg),adefovir	28	0	2104	1	2	1	p	4.8	14.6	205	2.43	20	15	1.03	7	4.8	23.6	0.91	2294	1714	ND	ND	1	2	3.76	14.1	157	1.95	31	41	0.5	7.1	4.6	23.2	0.85	not detected	1631	ND	ND
	97	1	22	1	0			83	183	entecavir(1mg),tenofoivr	67	Not Detected	29216	1	2	1	2	6.44	14.9	160	2.56	29	24	1.02	7.7	4.5	13.6	0.92	Not Detected	ND	ND	ND	1	2	8	15.9	186	5.97	15	13	0.39	7.5	4.9	21.1	1	168	29855	ND	ND
	98	1	50	1	0			ND	ND	entecavir(0.5mg)	83		37257	1	2	1	2	8.53	15.1	149	6.08	23	27	0.65	6.5	4.5	12.2	1.03	ND		ND	ND	ND	ND	ND	ND	ND	ND	48	95	0.6	6.5	4.4	ND	ND	ND		ND	ND
	99	1	30	1	1		2	70	176	entecavir(1mg),tenofoivr	54	Not Detected	6931	1	2	1	2	5.54	17.1	272	3346.16	20	20	0.99	7.72	5.05	11.35	1.26	Not Detected	6828	ND	ND	1	2	3.08	16.4	148	1321.32	34	69	1.13	7.52	5.19	9.89	1.17	not detected	4308	1	2
	100	1	51	1	0			80.3	174.7	ZEFFIX , HESERA, ADEFOVIR, EVERHEPA	188.00	Not Detected	463.7	1	2	1	2	10.03	16	234	6048.09	29	52	0.74	8.13	5.04	10.77	1.03	Not Detected	429.9	ND	ND	1	2	3.83	14.2	161	1884.36	37	48	0.96	6.98	4.38	8.51	0.85	3729	284.8	1	2
	101	1	41	1	0					baraclude	65	not detected				1		6470	15	267		16	18	1.03		4.6			not detected	22221.0					6110	14	247		13	11	0.61		4.4			not detected	19184.0
	102	1	53	1	0			63	172	BARACLUDE 0.5MG, ENPED 0.5MG	43.00	Not Detected	922.8	1	2	1	2	6.06	16.6	87	3817.8	23	17	3.89	8.1	5.18	15.34	1.01	Not Detected	1082	ND	ND	1	2	4.94	14.9	78	3136.9	17	14	2.55	6.97	4.56	13.28	1.07	156	978.5	1	2
	103	1	59	2	0					baraclude	65	not detected	11365			1		6740	16.6	103		43	42	1.11		4.1			not detected	8617					5920	16.7	112		39	39	1.57		4.3			not detected	6145
	104	1	51	1	0			57	157.7	ZEFFIX, LEVOVIR, BARACLUDE 0.5MG	102.00	Not Detected	7861	1	2	1	2	6.27	15.8	158	3705.57	26	28	0.58	7.21	4.77	11.82	0.98	164	7380	ND	ND	1	2	4.04	15.2	107	1935.16	57	85	0.84	6.81	4.48	15.32	0.86	160	4656	1	2
	105	1	55	2	0					baraclude	65	not detected	208.1			1		4670	16.1	143		23	26	1.03		4.3			not detected	229.8					7430	15.7	145		17	17	1.33		4.4			not detected	213.9
	106	1	45	1	0			59.8	170	ZEFFIX, HESERA, ADEFOVIR, BARACLUDE 1.0MG	121.00	Not Detected	1480	1	2	1	2	4.07	14.3	130	2181.52	24	13	0.94	7.38	4.93	13.39	1.42	Not Detected	1366	ND	ND	1	2	2.22	12.7	72	1194.36	70	80	1.24	7.24	4.59	10.86	1.4	811	1210	1	2
	107	1	34	1	0			67	170.2	BARACLUDE 0.5MG, VIREAD	57.00	Not Detected	3740	1	2	1	2	8.22	15.1	304	5564.94	17	13	0.57	7.87	5.16	11.31	1.03	122	3400	ND	ND	1	2	4.91	15	225	2425.54	38	60	0.88	7.74	4.82	17.78	1.05	285871	3313	1	2
	108	0	53	2	0					baraclude	55	not detected	3197			1		4050	13.9	148		35	26	0.83		4.7			not detected	4199					5220	15.6	171		43	63	1.41		4.3			not detected	2871
	109	0	29	1	0					baraclude	65	not detected	10458			1		5930	12	207		18	9	0.61		4.3			not detected	9860					4810	11.2	171		22	14	0.64		4.1			not detected	9722
	110	1	53	1	1		2	74	174.4	ZEFFIX, HESERA, BARACLUDE 1.0MG, VIREAD	132.00	Not Detected	2201	1	2	1	2	7.87	14.8	216	4714.13	22	23	0.61	7.63	4.74	14.34	1.15	Not Detected	2196	ND	ND	1	2	4.17	13.8	114	2151.72	30	41	0.65	7.18	4.33	13.1	0.99	82253	1806	1	2
	111	1	72	1	0			61.5	168	Baraclude 0.5 mg	78.87	Not detect		1	2	1	1	8090	14.9	155		17	17	0.98	7.5	4.5	16	0.81	Not detect	793					4560	14.9	150		15	15	0.46	7	4.2	19	0.84	Not detect	957
	112	1	57	1	1		2	59.5	168.6	ZEFFIX, HESERA, BARACLUDE 1.0MG, VIREAD	192.00	Not Detected	977.1	1	2	1	2	4.43	15.7	264	p	27	19	0.47	8.89	5.25	9.8	1.18	Not Detected	795	ND	ND	1	2	2.55	13.9	183	1093.95	45	61	0.58	8.04	4.68	11.43	1.04	262412	446.1	1	2
	113	0	60	1	0		1	63.6	161	BARACLUDE 1.0MG, ADEFOVIR, EVERHEPA, VIREAD	54.00	155	15162	1	2	1	2	5.04	12.6	243	1839.6	31	19	0.42	6.25	3.95	12.2	0.85
	114	0	52	1	0			64	165.8	ZEFFIX, EVERHEPA, BARACLUDE 0.5MG, VIREAD	88.00	Not Detected	5812	1	2	1	2	7.29	13.4	327	4658.31	21	32	0.64	7.08	4.48	7.78	0.63	Not Detected	4706	ND	ND	1	2	3.3	11.5	222	1669.8	37	50	0.48	6.71	3.96	9.81	0.59	1146000	2356	1	2
	115	1	57	1	0			55	164	Viread	119	Not detect	1770	1	2	1	2	8440	15	301		13	9	0.7	7.4	4.4	12	0.87	Not detect	1391					5190	15	302		16	5	0.67	7.3	4.2	15	0.79	Not detect	1616		2
	116	0	47	1	0			62.6	156.7	BARACLUDE 0.5MG,	75.00	Not Detected	4109	1	2	1	2	6.38	13.4	240	3445.2	20	18	1.03	8.08	4.64	10.05	0.85	Not Detected	3409	ND	ND	1	2	3.22	12.1	140	1619.66	37	32	0.8	7.17	4.53	7.51	0.77	not detected	2856	1	2
	117	0	41	1	0					baraclude	66	not detected	847			1		5940	11.5	186		18	11	1.35		4.4			not detected	558.9					6050	10.7	185		19	12	1.97		4.4			not detected	424.2
	118	1	38	1	0					zeffix	30	not detected	1998			1		8660	16.6	224		24	19	0.63		4.4			not detected	2046					7250	16.7	191		17	14	0.76		4.3			not detected	1814
	119	1	39	1	1		1	78	165	BARACLUDE 0.5MG	63.00	Not Detected	9618	1	2	1	2	7	15.8	246	3654	26	43	0.54	7.23	4.76	11.68	0.98	Not Detected	11190	ND	ND	1	2	5.45	15.3	227	3111.95	32	60	0.53	6.9	4.56	11.78	1.09	동의 철회
	120	1	28	1	0					zeffix	67	not detected	17184			1		7700	16.4	180		25	23	0.81		4.7			not detected	14745					6180	16.6	180		17	18	1.13		4.4			not detected	15427
	121	1	43	1	0			74	ND	BARACLUDE 0.5MG	65.00	Not Detected	5298	1	2	1	2	6.1	14.3	232	3269.6	20	34	0.63	7.17	4.72	17.34	1.03	130	2202	ND	ND	1	2	3.07	15.2	165	1095.99	52	108	0.97	7.14	4.61	13.07	1.04	not detected	645.8	1	ND
	122	0	55	1	1			53.7	151	BARACLUDE 1.0MG, HESERA, ADEFOVIR,	64.00	Not Detected	2437	1	2	1	2	7.41	14.3	199	4935.06	20	17	0.69	6.48	4.74	9.42	0.8	Not Detected	2364	1	2	1	2	3.36	13.2	109	1669.92	33	42	0.54	7.89	4.68	10.69	0.75	not detected	2098	1	2
	123	1	18	1	0					baraclude	56	not detected	26919			1		5590	15.8	268		14	15	0.61		5.2			not detected	27612					5610	16.3	260		19	23	0.68		5			not detected	37606
	124	0	36	1	0					baraclude	69	not detected	2239			1		5910	14.6	121		25	23	0.97		4.4			not detected	1997					6010	14	112		22	25	1.39		4			not detected	1611
	125	1	49	1	1		1	63.6	171	BARACLUDE 0.5MG, HESERA, ZEFFIX, EVERHEPA, VIREAD	101.00	Not Detected	6861	1	2	1	2	4.13	16.3	189	2527.56	24	18	1.04	7.29	4.81	8.29	0.97	Not Detected	7340	1	2	1	2	1.86	14.4	106	797.94	31	37	0.7	6.73	4.19	12.14	0.93	805358	7077	1	2
	126	1	40	1	0			66	168.5	ZEFFIX,ADEFOVIR,BARACLUDE 0.5MG BARACLUDE 0.5MG, VIREAD	86.00	Not Detected	4730	1	2	1	2	5.3	15.5	213	3551	25	62	0.65	7.09	4.93	14.02	1.2	Not Detected	4747	1	ND	1	ND	6.91	15.6	202	5141.04	19	32	0.93	6.8	4.86	12.08	1.14	not detected	4155	1	ND
	127	1	46	1	0			75	179	BARACLUDE 0.5MG	56.00	Not Detected	11052	1	2	1	2	6.97	15.9	247	3171.35	19	13	2.02	7.64	4.9	14.4	1.03	167	9655	1	2	1	2	6.57	15.8	238	3199.59	32	62	2.39	7.25	4.75	16.81	1.22	Not Detected	9343	1	ND
	128	1	41	1	0			58.8	169	ZEFFIX, HESERA, ADEFOVIR	98.00	Not Detected	1234	1	2	1	2	6.7	15.9	294	3892.7	25	19	0.62	7.28	5.16	9.5	0.99		566.1	1	2	2	1	2.45	13.9	172	686	30	40	0.86	6.5	4.44	8.56	1	Not Detected	69.43	1	2
	129	1	39	1	0					zeffix	43	not detected	554.3			1		8280	16.4	158		15	20	1.63		5			not detected	615.8					7620	16.4	146		14	19	1.67		4.9			not detected	647.6
	130	1	61	1	0			64.8	168	BARACLUDE 0.5MG, ADEFOVIR, ZEFFIX, VIREAD	173.00	Not Detected	7026	1	2	1	2	4.97	13.8	183	2241.47	37	21	0.56	7.37	4.59	15.43	1.06	Not Detected	7084	1	2	1	2	1.76	12	89	631.84	41	44	0.6	6.85	4.21	11.98	1.07	27561	5831	1	2
	131	0	54	1	0					zeffix	68	not detected	4263			1		5840	13.4	155		30	18	0.77		4.7			not detected	3854					4000	13.1	149		22	16	1.11		4			not detected	4305
	132	1	52	1	0			76	170.3	BARACLUDE 0.5MG,	54.00	Not Detected	4322	1	2	1	2	6.59	16	196	4118.75	12	15	0.75	7.13	4.38	10.63	1.13	Not Detected	3841	1	2	1	2	2.83	14.2	124	1480.09	20	26	0.65	6.75	4.21	11.56	1.02	not detected	3654	1	2
	133	1	45	1	0					zeffix	32	not detected	6552			1		4230	15.1	179		17	14	0.38		5			not detected	5906					4910	15.1	247		27	13	0.72		5			not detected	5068
	134	1	53	1	0			70	171	ZEFFIX, HESERA, BARACLUDE 1.0MG, ADEFOVIR, VIREAD	147.00	Not Detected	2857	1	2	1	2	5.62	15.5	193	3107.86	22	22	0.75	6.77	4.64	10.86	1.07	Not Detected	2702	1	2	1	2	3.55	15.6	156	1998.65	39	63	0.62	6.62	4.22	11.54	0.87	32544	2097	1	2
	135	1	34	1	0					baraclude	66	not detected	6897			1		8140	15.7	200		21	16	0.67		5.2			not detected	7173					ND	ND	ND		ND	ND	ND		ND			not detected	6809
	136	1	49	1	0			69.4	169.1	ZEFFIX, BARACLUDE 0.5MG, HESERA, ADEFOVIR,	118.00	Not Detected	516.4	1	2	1	2	9.31	17.3	269	5651.17	26	28	0.9	7.15	5	15.66	0.97	Not Detected	556.4	1	2	1	2	5.55	16.1	177	3790.65	31	33	0.85	6.99	4.75	11.06	0.96	1079	598.6	1	2
	137	1	43	1	0					baraclude	34	not detected	1914			1		6050	15.6	178		36	54	1.35		5			not detected	2081					4970	16.3	174		41	46	1.2		4.7			not detected	1787
	138	1	56	1	0			64	172	ZEFFIX, Levovir, HESERA, ADEFOVIR	116.00	Not Detected	258.7	1	2	1	2	6.18	15.5	209	3924.3	24	22	0.63	7.57	4.74	15.29	0.95	Not Detected	27.9	1	2	1	2	5.43	14.3	188	3339.45	29	35	0.83	7.27	4.5	15.55	0.9	not detected	20	1	2
	139	1	45	1	1			80	175.9	ZEFFIX, HESERA, BARACLUDE 1.0MG, VIREAD, ENPED 1MG	198.00	Not Detected	2010	1	2	1	2	6.22	14.2	323	4123.86	21	27	0.64	7.19	4.77	14.38	1.2	Not Detected	1599	1	2	1	2	5.11	14.6	284	3347.05	38	45	0.61	6.78	4.49	23.43	1.09	2391184	528.4	1	2
	140	1	41	1	0					baraclude	58	not detected	6637			1		8340	15.4	285		20	13	0.77		5.1			not detected	5992					12700	16.4	272		16	17	0.74		4.8			not detected	6317
	141	1	43	1	0					baraclude	67	not detected	2249			1		3360	14.8	120		31	32	0.97		4.9			not detected	2053					3200	14.8	137		28	29	0.94		4.7			not detected	1979
	142	1	46	1	0			75	169.5	BARACLUDE 1.0MG, HESERA, VIREAD	77.00	Not Detected	917.7	1	2	1	2	7.05	16.4	201	4702.35	26	29	0.74	7.62	5.07	16.83	1.07	Not Detected	908.1	1	2	1	2	3.21	15.7	88	1566.48	45	62	0.99	7.05	4.56	12.91	1.04	88180	644.5	1	2
	143	1	42	1	0			63	172	ZEFFIX,HESERA, BARACLUDE 1.0MG, VIREAD	101.00	Not Detected	11346	1	2	1	2	6.85	16.1	277	3411.3	28	32	1.18	7.11	4.9	10.99	1.12	Not Detected	9144	1	2	1	2	2.75	14	158	1058.75	30	32	1.31	6.68	4.26	10.6	0.98	173	5150	1	2
	144	1	47	1	0					baraclude	68	not detected	4911			1		6230	15.8	284		29	35	1.52		5			not detected	4910					7050	46.6	285		28	34	1.21		5.2			not detected	4317
	145	1	48	1	0			72	176.8	ZEFFIX, Levovir, BARACLUDE 0.5MG, HESERA, BARACLUDE 1.0MG, EVERHEPA,	151.00	Not Detected	4405	1	2	1	2	6.72	15.3	151	3978.24	18	17	1.01	7.32	4.49	11.46	1.1	Not Detected	4209	1	2	1	2	3.97	14.5	122	1548.3	26	23	1.21	7.13	4.56	14.32	1.08	not detected	3048	1	2
	146	0	48	1	1		2	103	162	BARACLUDE 0.5MG, HESERA, ADEFOVIR, BARACLUDE 1.0MG, VIREAD	100.00	Not Detected	2547	1	2	1	2	7.29	13.4	347	3805.38	27	37	0.55	6.89	4.74	9.39	0.7	NotT Detected	2571	1	2	1	2	7.35	13.5	359	3946.95	26	37	0.37	6.84	4.47	11.52	0.8	191	1613	1	2
	147	1	49	1	0			64	164	Baraclude 0.5 mg	47.87	Not detect		1	2	1	2	7110	15.6	189		22	19	0.5	7.9	4.7	14	0.99	Not detect	911					7680	15.9	232		21	19	0.48	7.7	4.6	14	0.89	Not detect	885
	148	1	40	2	0					zeffix	47	not detected	3422			1		7990	17.7	162		17	13	2.61		4.9			not detected	3922					7270	18.4	176		16	14	2.43		5			not detected	2882
	149	1	52	1	0					zeffix	59	not detected	5586			1		4300	13.1	159		26	19	0.65		3.9			not detected	5851					4420	14	152		24	21	0.65		4.1			not detected	5301
[truncated: 47 more columns]

## Sheet: checklist
				weeks
	SCx	baseline		4	8	12	24	36	48		60	72	84	96	108	120	132	144
									EOT		12	24	36	48	60	72	84	96
				months		m03	m06	m09	m12		m15	m18	m21	m24	m27	m30	m33	m36
항목	11	11		10	10	11	11	11	11		11	11	11	11	11	11	11	11		abbr_01
동의서/유전자동의서	11																			abbr_02
기본정보 조사	11
선정/제외기준 검토	11
병력확인	11
활력징후	11
신체검사 ??	11
질병 악화 여부 확인				10	10	11	11	11	11		11	11	11	11	11	11	11	11
이상반응				10	10	11	11	11	11		11	11	11	11	11	11	11	11
병용약물				10	10	11	11	11	11		11	11	11	11	11	11	11	11
HBsAg 정량	11	00		00	00	00	00	00	00		00	00	00	00	00	00	00	00		study sample 로 따로 하게 됨
HBsAg/ Ab	11	00		10	10	11	11	11	11		11	11	11	11	11	11	11	11
HBeAg/ Ab	11	00		10	10	11	11	11	11		11	11	11	11	11	11	11	11
HBV DNA	11	00		10	10	11	11	11	11		11	11	11	11	11	11	11	11
HBV genotype	00	00		00	00	00	00	00	00		00	00	00	00	00	00	00	00		optional : breakthrough 에서만 고려
HCV, HIV	11	00		00	00	00	00	00	00		00	00	00	00	00	00	00	00
CBC	11	00		10	10	11	11	11	11		11	11	11	11	11	11	11	11		치료군은 매월 CBC 를 확인하여야 함
LRFT	11	00		10	10	11	11	11	11		11	11	11	11	11	11	11	11
glucose	11	00		10	10	11	11	11	11		11	11	11	11	11	11	11	11
PT	11	00		00	00	00	00	00	00		00	00	00	00	00	00	00	00
TSH	11	00		00	00	00	00	00	00		00	00	00	00	00	00	00	00
AFP	11	00		00	00	11	11	11	11		11	11	11	11	11	11	11	11
image : US CT MR	11	00				11	11	11	11		11	11	11	11	11	11	11	11
기초안과검사	11	00		00	00	00	00	00	00		00	00	00	00	00	00	00	00
study sample(SST)	11	11		10	10	11	11	11	11		11	11	11	11	11	11	11	11
AFP, image, DNA, serology		3개월 이내 검사는 baseline으로 인정							serology : HBeAg/ Ab
Hematologic, serum chemistry		1개월 이내 검사는 baseline으로 인정							serum chemistry : LRFT, glucose
						abbr_01, [visit]			abbr_02, [Lab or Exam]
first number : Tx group		10	Tx group			should visit			should to be examed
2nd number : control group		01	control group			should visit			should to be examed
		11	both group			should visi			should to be examed
		00	both group			need not visit			need not to be examed
CRF 에 기재된 내용을 바탕으로 1, 0 을 표시함

## Sheet: Random table
Sub No	result	Random No							Sub No	result	Random No
1	1	59							1	1	59		51	0	149		101	1	42		151	0	95
2	1	93							2	1	93		52	0	68		102	0	107		152	1	10
3	1	75							3	1	75		53	1	152		103	0	34		153	1	121
4	0	131							4	0	131		54	0	56		104	1	94		154	0	73
5	1	122							5	1	122		55	1	143		105	1	30		155	1	78
6	0	32							6	0	32		56	0	43		106	0	104		156	1	57
7	1	99							7	1	99		57	1	54		107	1	160		157	1	101
8	1	15							8	1	15		58	0	109		108	0	91		158	0	89
9	1	150							9	1	150		59	0	29		109	1	74		159	0	138
10	0	139							10	0	139		60	1	144		110	1	92		160	0	110
11	0	14							11	0	14		61	0	125		111	1	80
12	0	67							12	0	67		62	0	22		112	0	8
13	1	112							13	1	112		63	1	130		113	1	77
14	1	18							14	1	18		64	1	40		114	1	81
15	1	140							15	1	140		65	0	23		115	0	55
16	0	9							16	0	9		66	0	41		116	1	44
17	0	82							17	0	82		67	1	65		117	0	52
18	1	66							18	1	66		68	0	117		118	1	38
19	0	157							19	0	157		69	1	3		119	1	50
20	0	2							20	0	2		70	1	26		120	0	4
21	1	103							21	1	103		71	1	31		121	1	142
22	0	5							22	0	5		72	0	60		122	1	98
23	1	21							23	1	21		73	0	133		123	1	135
24	1	46							24	1	46		74	1	47		124	0	25
25	0	111							25	0	111		75	1	53		125	0	36
26	0	141							26	0	141		76	0	153		126	0	19
27	0	136							27	0	136		77	1	13		127	0	96
28	0	151							28	0	151		78	0	72		128	1	71
29	1	62							29	1	62		79	0	97		129	0	58
30	0	83							30	0	83		80	0	64		130	1	86
31	1	105							31	1	105		81	1	147		131	0	70
32	1	39							32	1	39		82	1	159		132	1	102
33	0	79							33	0	79		83	0	113		133	0	49
34	0	76							34	0	76		84	1	134		134	0	48
35	0	126							35	0	126		85	0	156		135	0	119
36	1	137							36	1	137		86	1	127		136	0	155
37	0	146							37	0	146		87	1	17		137	1	87
38	1	120							38	1	120		88	1	145		138	0	24
39	0	37							39	0	37		89	0	154		139	0	6
40	0	84							40	0	84		90	1	128		140	0	16
41	1	61							41	1	61		91	1	45		141	0	106
42	1	12							42	1	12		92	0	69		142	0	114
43	0	116							43	0	116		93	0	63		143	1	123
44	0	124							44	0	124		94	0	7		144	0	88
45	1	27							45	1	27		95	1	132		145	0	90
46	1	115							46	1	115		96	1	35		146	0	85
47	1	129							47	1	129		97	0	20		147	0	100
48	1	11							48	1	11		98	0	51		148	0	33
49	0	1							49	0	1		99	0	158		149	0	148
50	0	108							50	0	108		100	0	118		150	0	28
51	0	149
52	0	68
53	1	152
54	0	56
55	1	143
56	0	43
57	1	54
58	0	109
59	0	29
60	1	144
61	0	125
62	0	22
63	1	130
64	1	40
65	0	23
66	0	41
67	1	65
68	0	117
69	1	3
70	1	26
71	1	31
72	0	60
73	0	133
74	1	47
75	1	53
76	0	153
77	1	13
78	0	72
79	0	97
80	0	64
81	1	147
82	1	159
83	0	113
84	1	134
85	0	156
86	1	127
87	1	17
88	1	145
89	0	154
90	1	128
91	1	45
92	0	69
93	0	63
94	0	7
95	1	132
96	1	35
97	0	20
98	0	51
99	0	158
100	0	118
101	1	42
102	0	107
103	0	34
104	1	94
105	1	30
106	0	104
107	1	160
108	0	91
109	1	74
110	1	92
111	1	80
112	0	8
113	1	77
114	1	81
115	0	55
116	1	44
117	0	52
118	1	38
119	1	50
120	0	4
121	1	142
122	1	98
123	1	135
124	0	25
125	0	36
126	0	19
127	0	96
128	1	71
129	0	58
130	1	86
131	0	70
132	1	102
133	0	49
134	0	48
135	0	119
136	0	155
137	1	87
138	0	24
139	0	6
140	0	16
141	0	106
142	0	114
143	1	123
144	0	88
145	0	90
146	0	85
147	0	100
148	0	33
149	0	148
150	0	28
151	0	95
152	1	10
153	1	121
154	0	73
155	1	78
156	1	57
157	1	101
158	0	89
159	0	138
160	0	110

## Sheet: 날짜계산
				시험군							대조군
			방문날짜	event		계산날짜	방문날짜	interval		방문날짜	event		계산날짜	interval
			2014-09-12	day 0		2014-09-12		28		2015-11-03	day 0		2015-11-03	84
			2014-10-10	m01		2014-10-10		28		2016-01-26	m03		2016-01-26	84
			2014-11-07	m02		2014-11-07		28		2016-04-19	m06		2016-04-19	84
	2013-10-23		2014-12-05	m03		2014-12-05		28		2016-07-12	m09		2016-07-12	84
	84		2015-01-02	m04 (USc)		2015-01-02		28		2016-10-04	m12 (EOT)		2016-10-04	84
	2014-01-15		2015-01-30	m05 (USc)		2015-01-30		28		2016-12-27	m15 (PTm03)		2016-12-27	84
			2015-02-27	m06		2015-02-27		28		2017-03-21	m18 (PTm06)		2017-03-21	84
			2015-03-27	m07 (USc)		2015-03-27		28		2017-06-13	m21 (PTm09)		2017-06-13	84
			2015-04-24	m08 (USc)		2015-04-24		28		2017-09-05	m24 (PTm12)		2017-09-05	84
	2014-01-16		2015-05-22	m09		2015-05-22		28		2017-11-28	m27 (PTm15)		2017-11-28	84
	2022-07-05		2015-06-19	m10 (USc)		2015-06-19		28		2018-02-20	m30 (PTm18)		2018-02-20	84
	-3092		2015-07-17	m11 (USc)		2015-07-17		28		2018-05-15	m33 (PTm21)		2018-05-15	84
			2015-08-14	m12 (EOT)		2015-08-14		84		2018-08-07	m36 (PTm24)		2018-08-07
			2015-11-06	m15 (PTm03)		2015-11-06		84
(-14)	2014-01-16		2016-01-29	m18 (PTm06)		2016-01-29		84
	2014-01-30		2016-04-22	m21 (PTm09)		2016-04-22		84
(+14)	2014-02-13		2016-07-15	m24 (PTm12)		2016-07-15		84
			2016-10-07	m27 (PTm15)		2016-10-07		84
			2016-12-30	m30 (PTm18)		2016-12-30		84
			2017-03-24	m33 (PTm21)		2017-03-24		84
			2017-06-16	m36 (PTm24)		2017-06-16

## Sheet: 후보자
		차수	후보자	이름				나이					연락처	예약날짜		Pre	그냥 지나감	비고 /교수님 메모
		1	070616262	우은희			0	48					010-4594-9600	2014-04-16	예약없음
	99	99	020591065	금진연			1	56					010-9237-7143				계명대 TDF 에 참여
	99	99	030014257	이광우			1	64					011-863-2966		검사예약		4/14 채혈	HCC 발생
	2	99	080251167	제덕기			0	50					010-8503-8028	2014-04-22			안된다 하심. 피부에 병변 있다 하심.
	2		990207366	정환주			0	63					010-4043-4870	2014-04-23
	2		070181056	김귀옥			0	57					010-3562-9918	2014-04-23				줄 그어서 지워져있음	탈모가 있음
			020200039	황형철			1	39					010-5543-8142	2014-04-23
	8		080214337	전준혁			1	34					010-3690-9323	2014-04-23				2014-02 이후에 가능?	현재 대상안됨. 향후 더 지켜봐야 함.
	0		040611624	이경미			0	55					010-5236-2443	2014-04-25	검사예약
	2		030457128	이인숙			0	63					010-8636-8296	2014-04-29
	4		080332073	송강자			0	68					010-2694-8511	2014-04-30				줄 그어서 지워져있음
	2		090152078	김복순			0	58					010-2833-1868	2014-04-30
			060456157	조석훈			1	44					010-3866-1734	2014-05-07
	2		020619714	홍기욱			1	41					010-3381-3769	2014-05-08					부인 010-8383-3769
	0	1	060632858	김삼도			1	80					010-9392-9487	2014-05-21			4/2,		대조군?	나이가 너무 많으심
	2	1	070551767	노영숙			0	59					010-4800-2681	2014-06-05		1			2013-11-28 대상자 되었으나… 외래진료 보시고 가버림
		1	050156085	김규영			1	54					010-3801-4130	2014-06-17
	4	1	050386871	전영배			1	35					010-2860-5568	2014-06-24			4/1,	줄 그어서 지워져있음	e Ag -/- 임
		1	040668198	양기향			1	46					010-3851-3774	2014-07-01			4/1,		DNA 88 IU
	0	1	980514409	정지용			1	46					010-2577-9726	2014-07-01			4/1,
		1	050337370	문정숙			0	64					010-8008-1205	2014-07-03			4/2,	외과를 다니고 있네… GB cancer 로 수술병력 있음, old A 가 무슨 의미인지? 빨간색으로 쓰여있음
		1	040155203	임금섭			1	46					011-842-4351	2014-07-15
	2	1	060102456	권오종			1	48					010-7585-9311	2014-07-16
	8	1	080576635	신명기			1	35					010-8544-4399	2014-07-16					현재 임신 계획 중이므로 안될듯
	8	1	120590681	윤정란			0						010-9667-4642	2014-07-22					현재 대상안됨. 향후 더 지켜봐야 함. 2013-03-20 DNA 34 (72IU 미만 = 400 copies 미만) 임.
	0	1	080355678	한혜련			0	56					010-2725-9226	2014-07-23
			090272330	김태미			0	33					016-558-3890	2014-05-08
	0		928050792	호경남			0	55					010-9739-4200	2014-05-08
	2		080401373	정재윤			1	54					010-5584-6087	2014-05-13
	2		030568318	김점수			0	47					010-4855-7800	2014-05-14
	0		100239674	현경례			0	52					010-7508-5517	2014-05-14
			090475470	노재영			1	43					010-2697-8928	2014-05-19	검사예약
			070639883	김연옥			0	57					010-5470-5452	2014-05-21
			050559349	박인남	INP	c	0	61					010-8557-3331	2014-05-21
	0		060453383	황홍구			1	52					011-887-8052	2014-05-22					대조군?
	2		980426348	김태진			1	54					010-2243-0142	2014-05-28
			070360314	최희자			0	63					010-7509-7707	2014-05-28				물음표
			090353110	류홍모			1	45					011-848-7861	2014-05-29	검사예약
	0		080702412	이수만			1	51					011-534-1240	2014-05-29				대조군 결정됨
	2		030327261	엄민호			1	23					010-3828-9732	2014-06-03
			010042456	이창희			1	65					016-577-1511	2014-06-10
	1		120605958	한상길			1	51					010-4922-3381	2014-06-11		1		연락해 주세요	대조군? 2013-12 샘플 하나 따로 둠	별표. 된다는 얘긴가?
	0		090668342	박원희			0	68					010-9429-8906	2014-06-17	검사예약				대조군?
	0		040324801	서환			1	46					010-9030-6821	2014-06-18		1		교수님 상의 후	대조군?
	2		050252138	성경용			1	61					010-8582-9811	2014-06-19					설명 필요하다고 적혀있고, 대조군 이라고 적혀있음. 코피가 자주 난다?
	0		030514964	김규태			1	60					011-596-9315	2014-06-19	검사예약			대조군?
	2		020606303	주말덕			0	54					010-2531-7822	2014-06-25
			100610507	신면섭			1	54					010-9246-0416	2014-06-26
	2		020224277	박현진			1	29					010-2333-11279	없음
	2		060642686	이경석			1	26					010-9323-5386	없음
			100534968	이광은			1	28					010-6683-3833	없음
	2		040027292	송상희			1	46					010-2025-7093	없음	당일진료 받는듯
	2		000185611	손영일			1	75					010-8452-2639			1		exclusion	eAg/Ab -/ +
	2		050319288	박기보			1	31					010-8551-9633			1		exclusion	eAg/Ab -/-
	2		040573584	이성호			1	46					018-581-6808			1		exclusion	eAg/Ab -/-
	2		803034998	황인의			1	58					010-9665-5125			1		exclusion	eAg/Ab -/-
			100511444	김금숙			0	51					010-4858-2228			1		exclusion	eAg/Ab -/-
	4		030349566	김만술			1	63					010-5131-4502			1		exclusion	eAg/Ab -/-	줄 그어서 지워져있음
			090430321	김현숙			0	42					016-877-6954			1		exclusion	eAg/Ab -/ +
	2		030641714	박대호			1	27					010-9665-1597			1		exclusion	Sebivo
	8		950246079	김윤붕			1	54					010-3563-0142			1		exclusion	2014-08 DNA NDt 되어야 가능
	8		060013493	박정현			1	27					010-6561-0049			1		exclusion	송근암 교수님께도 FU : Crohn Dz !	줄 그어서 지워져있음
	8		080635330	최병칠			1	55					010-8861-9355			1		exclusion
			010210819	박연해			1	58					010-7984-9044			1		exclusion	급여 1종이고, 엄청 많은 과를 다니고 있음. 정신과도 있음.
	2		070006335	전유광			1	50					010-8385-8018			1		exclusion	eAg/Ab -/-
			040126300	김동인			1	49					016-852-3852			1		exclusion	CRF 만성신질환
	2		030512432	신점환			1	65					011-9309-8619			1		exclusion	Cardiology 임상환자, 홍택종 교수님
	2		030329120	이곡지			0	53					011-569-2964			1		exclusion	eAg/Ab -/ +	anxiety attack 으로 NP 진료 받은 적 있음
			090516151	이분희			0	71					010-8468-7859			1		대조군 결정됨 but ex.	eAg/Ab -/-
	9		070144705	유인숙			0	34					010-4581-3691					임신 이후로 FU loss ?
	2		030417715	김태우			1	31					010-9321-4823			1		exclusion	eAg/Ab -/-
	9		070675766	김미정			0	33					010-6749-0049					FU loss
	9		120138056	김성국			1	51					010-3151-8874					FU loss
	9		060182450	김종서			1	42										FU loss
	9		050028472	김태윤			1	30										FU loss
	9		060013479	박정호									010-6561-0049					FU loss	이런 사람은 database 에 없음
	8		000202361	반성수												1		exclusion	SPR 이라 안될듯
	9		070151646	배오순			0	55					010-5591-3384					FU loss
	9		040226307	송맹은			0											FU loss
	9		070647008	양용서			1	46					010-2679-9802					FU loss
	9		050646841	윤정섭			1	55										FU loss
	9		080011666	윤태균			1	28					010-8519-9713					FU loss
	9		080521017	이무열			1	34										FU loss
	9		080246790	이상호			1	46					010-4525-8695					FU loss	부산대학교 교수	교수님이라서 좀…
	9		090155680	이선화			0	37					010-6678-0267					FU loss
	9		070120279	이양대			1	47					010-7510-5026					FU loss		수진이력도 예약이력도 없음
	9		090239205	정근택			1	36					010-8461-8462					FU loss
	9		080520979	최민재			1											FU loss
	9		040416353	최진영			0	36										FU loss
	9		000477316	황수화			0	34										FU loss

## Sheet: raw
							001	002	003	004	005	006	007	008	009	010	011	012	013	014	015	016	017	018	019	020	021	022	023	024	025	026	027	028	029	030	031	032	033	034	035	036	037	038	039	040	041	042	043
							040050764	040364586	050373554	060067038	090119189	080669775	070010318	050533129	000196163	070532346	030475281	000176921	060647788	050408474	950494960	020375647	080041115	940130001	060303996	080264853	070412725	020292209	080271817	080520979	080251840	050247499	030349566	918094519	070475461	090010356	090477025	050471427	040052474	100099322	050201231	020574244	050168057	080380067	923135502	060240910	990284619	120282575	110312659
							최바로	이형석	권주희	전익수	이원호	김성미	송창호	한승열	김종철	김근태	김선길	김덕수	김회욱	정은주	김용택	정상곤	박수성	양송이	이진수	송현주	윤성환	송영동	박명규	김종규	이병용	한삼남	김만술	김이준	하용욱	양영희	정지원	이수춘	김흥숙	임명수	김혜숙	정성운	남점례	문준호	김한이	김종길	손상영	임병훈	박용근
m00	wk000	wk000_date	2010-01-01	_	date	0	2013-08-09	2013-08-09	2013-08-14	2013-08-16	2013-08-16	2013-09-09	2013-08-16	2013-08-16	2013-08-19	2013-09-10	2013-10-07	2013-10-08	2013-09-10	2013-09-04	2013-09-10	2013-07-25	2013-10-21	2013-10-11	2013-11-07	2013-11-07	2013-10-22	2013-08-28	2013-10-17	2013-10-17	2013-11-07	2013-12-02	2013-12-31	2013-12-31	2013-10-24	2013-12-31	2013-10-24	2013-11-07	2013-12-31	2014-01-22	2014-01-22	2013-11-13	2014-01-28	2013-12-24	2014-01-28	2014-02-13	2014-01-29	2014-01-15	2015-11-03
m00	wk000	wk000____PCR	13	____	PCR		0	27	0	0	0	0	34	0	0	0	0	0	0	0	0	0	0	0	20.6	0	0	25.3	0	0	25.3	0	0	0	0	0	64	0	0	0	0	0	0	0	0	0	0	0	0
m00	wk000	wk000____sAgQ	25350.1	____	sAgQ		57.5	7200	12641	5555	1125	9822	33507	2025	5717	2612	1175	1125	1249	13540	1191	1247	6971	24648	5838	1131	33238	1038	8720	1391	1832	2366	1209	2280	1600	5666	2366	1740	6001	2232	554.4	2115	436.8	2819	409.5	7328	3825	1370	───
m00	wk000	wk000_sAg	2	_	sAg		1	1	1	1	1	1	1	1	1	1	1	1	1	1	1	1	1	1	1	1	1	1	1	1	1	1	1	1	1	1	1	1	1	1	1	1	1	1	1	1	1	1	1
m00	wk000	wk000_sAb	1	_	sAb		2	2	2	2	2	2	2	2	2	2	2	2	2	2	2	2	2	2	2	2	2	2	2	2	2	2	2	2	2	2	2	2	2	2	2	2	2	2	2	2	2	2	2
m00	wk000	wk000_eAg	2	_	eAg		1	1	1	1	1	1	1	1	1	1	1	1	1	1	1	1	1	1	1	1	1	1	1	1	1	1	2	1	1	1	1	1	1	1	1	1	1	1	1	1	1	1	1
m00	wk000	wk000_eAb	2	_	eAb		2	2	2	2	2	2	2	2	2	2	2	2	2	2	2	2	2	2	2	2	2	2	2	2	2	2	2	2	2	2	2	2	2	2	2	2	2	2	1	2	2	2	2
m00	wk000	wk000_WBC	7350	_	WBC		7830	5630	4560	8120	4800	8540	9480	9150	9340	5850	5520	6080	5290	5980	3390	ND	4070	4510	10110	ND	4250	4100	7230	2790	4320	6230	11860	6870	4110	3620	6700	6390	4300	5120	8650	6580	5310	6970	2380	7390	3600	7990	ND
m00	wk000	wk000_Hb	12.5	_	Hb		15.3	16.1	14	15.8	14.7	12.6	16.3	16	15.7	14.5	16.8	12.4	15.4	13.6	14	ND	15.9	11.3	16.2	ND	16.7	14.1	15.4	16.4	16.2	15.1	14.3	15.7	16.1	13	15.1	16.7	13.9	17.1	13.8	16.1	12.7	16.6	12	16.2	16.4	15.6	14.5
m00	wk000	wk000_PLT	23	_	PLT		265	202	152	193	196	402	231	174	197	214	152	164	227	288	87	ND	104	248	319	ND	125	129	167	148	220	176	155	240	143	185	180	139	206	172	151	43	148	208	47	221	110	200	ND
m00	wk000	wk000_ANC	3500	_	ANC		4350	1500	3170	5980	2450	4190	6630	4930	6660	3160	3140	3790	2490	3380	1650	ND	2380	1740	7490	ND	2300	2220	3820	1080	1960	3420	8650	3130	1860	1023	3852	3180	2810	2930	4540	3230	3020	3850	1330	4030	1650	4590	ND
m00	wk000	wk000_AST	25	_	AST		74	25	17	20	19	19	27	27	21	22	48	19	17	19	17	29	11	18	22	18	25	21	20	18	21	26	15	24	24	16	9	17	20	33	39	21	20	27	33	30	32	26	22
m00	wk000	wk000_ALT	26	_	ALT		191	41	11	17	20	19	29	28	16	12	85	10	29	18	10	84	12	11	31	10	13	18	23	17	24	23	16	39	31	9	19	19	11	37	45	12	11	48	25	43	37	31	21
m00	wk000	wk000_TB	2.5	_	TB		0.74	0.29	0.4	0.7	0.8	0.3	1.6	1.09	0.3	0.3	1.3	0.9	0.9	0.4	0.9	0.6	0.6	0.6	1	0.96	2.39	1.4	0.7	1.9	0.9	0.5	0.7	0.65	0.5	0.5	0.4	0.6	0.4	0.8	0.7	1.4	0.3	0.4	0.7	0.3	0.2	0.6	0.9
m00	wk000	wk000_TP	7.5	_	TP		7.4	7.1	7.6	8.3	7.3	7.1	6.6	7.4	7.1	6.7	7.4	7.8	7.3	7.1	7.5	7	7.9	7.5	7.3	6.7	7.2	7.4	8	7.2	7.4	7.8	6.5	7	7.5	6.7	7.7	6.8	6.9	7.8	7.6	7	7.6	7	7.2	6.9	0.4	7.7	7.8
m00	wk000	wk000_Alb	3.8	_	Alb		4.6	4.6	4.6	4.7	4.6	4.4	4.5	4.4	4.5	4.7	4.9	4.8	4.9	4.6	4.6	4.6	5	4.6	4.5	4.4	4.8	5.1	4.9	5	4.8	5	4.2	4.6	4.5	4.3	5.1	4.6	4.5	4.9	4.7	4.6	4.7	4.6	4.8	4.6	4.7	4.3	4.8
m00	wk000	wk000_BUN	25.2	_	BUN		10.8	8.8	15.7	14.8	10	12.1	11.4	11.6	5.7	14.8	13.7	19	15.3	10.6	11.9	15	8.5	12.5	13	15.2	14.7	ND	11.2	12.8	11.1	18.5	16.1	19.8	9.7	9.9	11	10.8	17.4	10.6	10.2	17.4	17	18.2	13.3	13	9.9	10.4	11.1
m00	wk000	wk000_Cr	0.59	_	Cr		0.82	0.77	0.7	1.1	0.8	0.6	0.7	0.71	0.8	0.8	0.8	1	0.9	0.8	0.8	0.7	0.9	0.6	1	0.99	0.98	ND	0.9	0.9	1	0.8	0.8	0.88	1	0.7	0.9	0.9	1.1	1.2	0.6	0.8	0.8	1	0.7	1	1	0.88	0.8
m01	wk004	wk004_date	2010-01-01	_	date	4	2013-09-06	2013-09-06	2013-09-03	ND	2013-09-06	ND	2013-09-10	2013-09-10	2013-09-09	ND	ND	ND	2013-10-08	2013-09-30	2013-10-08	ND	ND	2013-11-08	ND	ND	2013-11-19	ND	2013-11-14	2013-11-14	ND	ND	ND	ND	2013-11-19	ND	2013-11-19	2013-11-28	ND	ND	ND	2013-12-12	ND	2014-01-21	ND	ND	2014-02-27	2014-02-11	ND
m01	wk004	wk004____PCR		____	PCR		0	66.4	0	ND	ND	ND	298	0	0	ND	ND	ND	0	0	0	ND	ND	0	ND	ND	56	ND	24.8	0	ND	ND	ND	ND	0	ND	34	0	ND	ND	ND	25.1	ND	83.9	ND	ND	0	21.8	ND
m01	wk004	wk004____sAgQ		____	sAgQ		32.7	7365	12306	ND	1022	ND	35603	2284	6598	ND	ND	ND	1150	12453	1248	ND	ND	20910	ND	ND	35670	ND	9116	1533	ND	ND	ND	ND	1689	ND	2354	1743	ND	ND	ND	1777	ND	5581	ND	ND	4215	1200	ND
m01	wk004	wk004_sAg		_	sAg		1	1	1	ND	1	ND	1	1	1	ND	ND	ND	1	1	1	ND	ND	1	ND	ND	1	ND	1	1	ND	ND	ND	ND	1	ND	1	1	ND	ND	ND	1	ND	1	ND	ND	1	1	ND
m01	wk004	wk004_sAb		_	sAb		2	1	2	ND	2	ND	2	2	2	ND	ND	ND	2	2	2	ND	ND	2	ND	ND	2	ND	2	2	ND	ND	ND	ND	2	ND	2	2	ND	ND	ND	2	ND	2	ND	ND	2	2	ND
m01	wk004	wk004_eAg		_	eAg		1	1	1	ND	ND	ND	1	1	1	ND	ND	ND	1	1	1	ND	ND	1	ND	ND	1	ND	2	1	ND	ND	ND	ND	1	ND	1	1	ND	ND	ND	1	ND	2	ND	ND	1	1	ND
m01	wk004	wk004_eAb		_	eAb		2	2	2	ND	ND	ND	2	2	2	ND	ND	ND	2	2	2	ND	ND	2	ND	ND	2	ND	2	2	ND	ND	ND	ND	2	ND	2	2	ND	ND	ND	2	ND	1	ND	ND	2	2	ND
m01	wk004	wk004_WBC		_	WBC		4780	5630	3290	ND	3600	ND	4280	5420	5330	ND	ND	ND	4870	3350	3460	ND	ND	2580	ND	ND	4250	ND	4490	2790	ND	ND	ND	ND	4110	ND	2870	4358	ND	ND	ND	2570	ND	4460	ND	ND	3570	4030	ND
m01	wk004	wk004_Hb		_	Hb		14.8	16.1	14.6	ND	14.4	ND	14.7	16	15.8	ND	ND	ND	15.2	12.7	14.3	ND	ND	11.2	ND	ND	16	ND	16	16.4	ND	ND	ND	ND	16.1	ND	14.7	16.3	ND	ND	ND	14.8	ND	16.6	ND	ND	15.2	15.2	ND
m01	wk004	wk004_PLT		_	PLT		204	202	113	ND	151	ND	121	96	98	ND	ND	ND	101	132	93	ND	ND	130	ND	ND	125	ND	118	148	ND	ND	ND	ND	143	ND	103	135	ND	ND	ND	79	ND	83	ND	ND	103	115	ND
m01	wk004	wk004_ANC		_	ANC		2300	1500	1570	ND	1220	ND	2690	3160	2640	ND	ND	ND	2190	1720	1850	ND	ND	810	ND	ND	2300	ND	2020	1080	ND	ND	ND	ND	1260	ND	1284	2120	ND	ND	ND	800	ND	1760	ND	ND	1600	1160	ND
m01	wk004	wk004_AST		_	AST		120	41	23	ND	ND	ND	89	36	28	ND	ND	ND	24	26	17	ND	ND	52	ND	ND	30	ND	30	40	ND	ND	ND	ND	24	ND	27	29	ND	ND	ND	36	ND	63	ND	ND	32	55	ND
m01	wk004	wk004_ALT		_	ALT		286	90	15	ND	ND	ND	95	46	27	ND	ND	ND	36	30	12	ND	ND	67	ND	ND	29	ND	34	78	ND	ND	ND	ND	31	ND	23	33	ND	ND	ND	43	ND	103	ND	ND	37	64	ND
m01	wk004	wk004_TB		_	TB		0.7	0.3	0.32	ND	ND	ND	1.3	0.6	0.4	ND	ND	ND	1.1	0.3	0.7	ND	ND	0.3	ND	ND	0.6	ND	0.3	1.3	ND	ND	ND	ND	0.51	ND	0.3	0.7	ND	ND	ND	1.1	ND	0.7	ND	ND	0.42	0.5	ND
m01	wk004	wk004_TP		_	TP		7.3	7	7.6	ND	ND	ND	6.3	7.3	7.1	ND	ND	ND	6.8	6.4	7.3	ND	ND	7.2	ND	ND	7	ND	7.9	7.3	ND	ND	ND	ND	7.5	ND	7.1	7	ND	ND	ND	6.6	ND	6.7	ND	ND	7.2	7.3	ND
m01	wk004	wk004_Alb		_	Alb		4.5	4.7	4.8	ND	ND	ND	4.3	4.5	4.5	ND	ND	ND	4.7	4.1	4.6	ND	ND	4.3	ND	ND	4.5	ND	4.8	4.9	ND	ND	ND	ND	4.5	ND	4.5	4.7	ND	ND	ND	4.2	ND	4.3	ND	ND	4.7	4.2	ND
m01	wk004	wk004_BUN		_	BUN		8.9	9.9	12.2	ND	ND	ND	8.7	10	7.5	ND	ND	ND	16.3	5.9	14	ND	ND	10.2	ND	ND	15	ND	13	11.2	ND	ND	ND	ND	9.7	ND	19	10.9	ND	ND	ND	11.3	ND	11	ND	ND	9.9	11.7	ND
m01	wk004	wk004_Cr		_	Cr		0.8	0.7	0.7	ND	ND	ND	0.6	0.8	0.9	ND	ND	ND	1	0.6	1	ND	ND	0.5	ND	ND	1	ND	0.9	0.8	ND	ND	ND	ND	0.96	ND	0.8	1	ND	ND	ND	0.8	ND	0.9	ND	ND	0.96	0.8	ND
m02	wk008	wk008_date	2010-01-01	_	date	8	2013-10-04	2013-10-04	WD	ND	2013-10-11	ND	2013-10-11	2013-10-10	2013-10-14	ND	ND	ND	2013-11-07	2013-10-29	2013-11-07	ND	ND	2013-12-02	ND	ND	2013-12-18	ND	2013-12-12	2013-12-11	ND	ND	ND	ND	2013-12-17	ND	2013-12-17	2013-12-26	ND	ND	ND	2014-01-02	ND	2014-02-18	ND	ND	2014-03-28	2014-03-04	ND
m02	wk008	wk008____PCR		____	PCR		0	42.3	WD	ND	0	ND	100	23	0	ND	ND	ND	23.9	44	0	ND	ND	0	ND	ND	68	ND	60.9	0	ND	ND	ND	ND	0	ND	0	0	ND	ND	ND	34.4	ND	24	ND	ND	0	65.4	ND
m02	wk008	wk008____sAgQ		____	sAgQ		32.2	6398	WD	ND	804.6	ND	36204	1844	6023	ND	ND	ND	1216	12447	1133	ND	ND	21662	ND	ND	34588	ND	7974	1522	ND	ND	ND	ND	1668	ND	2204	1637	ND	ND	ND	1628	ND	5818	ND	ND	4008	1456	ND
m02	wk008	wk008_sAg		_	sAg		1	1	WD	ND	1	ND	1	1	1	ND	ND	ND	1	1	1	ND	ND	1	ND	ND	1	ND	1	1	ND	ND	ND	ND	1	ND	1	1	ND	ND	ND	1	ND	1	ND	ND	1	1	ND
m02	wk008	wk008_sAb		_	sAb		2	1	WD	ND	2	ND	2	2	2	ND	ND	ND	2	2	2	ND	ND	2	ND	ND	2	ND	2	2	ND	ND	ND	ND	2	ND	2	2	ND	ND	ND	2	ND	2	ND	ND	2	2	ND
m02	wk008	wk008_eAg		_	eAg		1	1	WD	ND	1	ND	1	1	1	ND	ND	ND	1	1	1	ND	ND	1	ND	ND	1	ND	1	1	ND	ND	ND	ND	1	ND	1	1	ND	ND	ND	1	ND	2	ND	ND	1	1	ND
m02	wk008	wk008_eAb		_	eAb		2	2	WD	ND	2	ND	2	2	2	ND	ND	ND	2	2	2	ND	ND	2	ND	ND	2	ND	2	2	ND	ND	ND	ND	2	ND	2	2	ND	ND	ND	2	ND	1	ND	ND	2	2	ND
m02	wk008	wk008_WBC		_	WBC		4130	5080	WD	ND	2860	ND	3950	4520	3760	ND	ND	ND	3460	3470	2790	ND	ND	2220	ND	ND	4740	ND	3700	2850	ND	ND	ND	ND	3860	ND	2770	3890	ND	ND	ND	2950	ND	3150	ND	ND	3170	4450	ND
m02	wk008	wk008_Hb		_	Hb		15.6	15.9	WD	ND	13.6	ND	15.3	14.6	14.2	ND	ND	ND	14.7	12.7	14	ND	ND	11.7	ND	ND	14.5	ND	15.1	15.5	ND	ND	ND	ND	15.3	ND	14.1	16	ND	ND	ND	14.4	ND	15.8	ND	ND	15.3	15.2	ND
m02	wk008	wk008_PLT		_	PLT		148	167	WD	ND	114	ND	103	91	110	ND	ND	ND	94	136	81	ND	ND	119	ND	ND	140	ND	107	125	ND	ND	ND	ND	122	ND	96	115	ND	ND	ND	85	ND	65	ND	ND	118	112	ND
m02	wk008	wk008_ANC		_	ANC		1730	1560	WD	ND	1030	ND	2300	2570	1910	ND	ND	ND	1330	1660	1290	ND	ND	500	ND	ND	3010	ND	1810	1260	ND	ND	ND	ND	1252	ND	1257	1920	ND	ND	ND	1240	ND	1300	ND	ND	1210	1420	ND
m02	wk008	wk008_AST		_	AST		151	46	WD	ND	29	ND	62	36	31	ND	ND	ND	30	65	22	ND	ND	39	ND	ND	28	ND	47	36	ND	ND	ND	ND	28	ND	27	24	ND	ND	ND	37	ND	45	ND	ND	31	52	ND
m02	wk008	wk008_ALT		_	ALT		350	110	WD	ND	41	ND	58	47	49	ND	ND	ND	41	89	12	ND	ND	44	ND	ND	23	ND	88	80	ND	ND	ND	ND	37	ND	23	35	ND	ND	ND	44	ND	78	ND	ND	37	62	ND
m02	wk008	wk008_TB		_	TB		0.7	0.3	WD	ND	0.7	ND	1	0.7	0.5	ND	ND	ND	1.1	0.4	0.8	ND	ND	0.4	ND	ND	1.1	ND	0.7	1.3	ND	ND	ND	ND	0.4	ND	0.3	0.46	ND	ND	ND	0.8	ND	0.2	ND	ND	0.6	0.61	ND
m02	wk008	wk008_TP		_	TP		7.5	6.4	WD	ND	7.2	ND	6.5	6.7	6.5	ND	ND	ND	6.9	6.9	7.7	ND	ND	7.5	ND	ND	6.7	ND	7.7	6.6	ND	ND	ND	ND	7.4	ND	7.1	7	ND	ND	ND	6.2	ND	6.7	ND	ND	7.3	7.5	ND
m02	wk008	wk008_Alb		_	Alb		4.6	4.3	WD	ND	4.4	ND	4.5	4.3	3.8	ND	ND	ND	4.7	4.5	4.7	ND	ND	4.3	ND	ND	4.3	ND	4.7	4.8	ND	ND	ND	ND	4.6	ND	4.5	4.6	ND	ND	ND	4.1	ND	4.3	ND	ND	5.1	4.3	ND
m02	wk008	wk008_BUN		_	BUN		11.2	9.3	WD	ND	9.8	ND	6.4	13.4	9.7	ND	ND	ND	13.1	11.4	13.9	ND	ND	10.5	ND	ND	8.4	ND	10.8	8.7	ND	ND	ND	ND	12.9	ND	19	13.3	ND	ND	ND	11.6	ND	15.7	ND	ND	10.6	9.5	ND
m02	wk008	wk008_Cr		_	Cr		0.8	0.6	WD	ND	0.8	ND	0.6	0.7	0.9	ND	ND	ND	1	0.6	0.9	ND	ND	0.5	ND	ND	0.9	ND	0.9	0.9	ND	ND	ND	ND	0.9	ND	0.8	0.85	ND	ND	ND	0.8	ND	0.9	ND	ND	0.9	0.72	ND
m03	wk012	wk012_date	2010-01-01	_	date	12	2013-10-30	2013-10-30	WD	2013-10-24	2013-11-08	2013-12-02	2013-11-08	2014-11-07	2013-11-11	2013-12-19	2013-12-31	2014-01-02	2013-12-02	2013-11-25	2013-12-02	2013-10-10	2014-01-16	2014-01-03	2014-01-16	2014-01-22	2014-01-15	2013-11-27	2014-01-09	2014-01-09	2014-01-16	2014-03-04	2014-03-18	2014-03-20	2014-01-16	2014-03-27	2014-01-16	2014-01-23	2014-03-20	2014-04-16	2014-04-16	2014-02-06	2014-04-22	2014-03-18	2014-04-22	2014-05-07	2014-04-25	2014-04-01	2016-02-03
m03	wk012	wk012____PCR		____	PCR		0	198	WD	0	0	0	61.4	0	0	0	0	0	0	0	0	26100000	0	40.3	0	0	64.5	117	0	0	0	0	0	0	0	0	0	0	0	0	0	56.1	0	68.6	0	0	0	0	0
m03	wk012	wk012____sAgQ		____	sAgQ		30.7	3930	WD	5152	827.8	9806	34241	1688	6116	2242	1180	1079	1893	9476	1310	20930	7042	21089	5911	1064	30446	786	8257	1450	1826	2258	992.5	2497	1457	7052	2293	1574	6029	2149	540.7	1332	373.4	5165	392.1	6641	3596	1382	───
m03	wk012	wk012_sAg		_	sAg		1	1	WD	1	1	1	1	1	1	ND	ND	1	1	1	1	1	1	1	ND	ND	1	ND	1	1	ND	1	1	1	1	1	1	1	1	1	1	1	1	1	1	ND	1	1	1
m03	wk012	wk012_sAb		_	sAb		2	1	WD	2	2	2	2	2	2	ND	ND	2	2	2	2	2	2	2	ND	ND	2	ND	2	2	ND	2	2	2	2	2	2	2	2	2	2	2	2	2	2	ND	2	2	2
m03	wk012	wk012_eAg		_	eAg		2	1	WD	1	1	1	1	1	1	1	1	1	1	1	1	1	2	1	1	1	1	1	2	1	1	1	2	1	1	1	1	1	1	1	1	1	2	2	2	1	1	1	1
m03	wk012	wk012_eAb		_	eAb		2	2	WD	2	2	2	2	2	2	2	2	2	2	2	2	2	2	2	2	2	2	2	2	2	2	2	2	2	2	2	2	2	2	2	2	2	2	1	2	0	2	2	2
m03	wk012	wk012_WBC		_	WBC		4080	5850	WD	8010	2810	ND	2980	5270	3640	7680	6430	5340	2960	2900	2420	5830	4270	2280	ND	ND	3460	4100	3900	2850	4320	6290	6010	5680	3360	3620	2950	4360	4300	5120	8650	2440	5310	2740	2380	7390	3700	5700	3990
m03	wk012	wk012_Hb		_	Hb		14.9	15.7	WD	15.8	12.9	12.9	14.5	15.3	12.2	14.8	17.2	12.9	14.3	12	14.2	15.4	15.6	10.9	ND	ND	13.4	14.1	14.8	15.6	16.2	14.2	12.9	15.6	14.7	13	13.6	14	13.9	17.1	13.8	14.3	12.7	15.7	12	16.2	12.8	14.1	13.8
m03	wk012	wk012_PLT		_	PLT		132	151	WD	199	109	ND	110	94	110	261	167	169	102	121	85	243	89	115	ND	ND	133	129	105	130	220	204	160	229	137	185	102	123	206	172	151	68	148	54	47	221	106	133	216
m03	wk012	wk012_ANC		_	ANC		2150	2460	WD	5630	920	ND	1810	3180	1430	3630	3030	2690	1020	1450	960	3350	2580	360	ND	ND	2080	2220	1690	1330	1960	3082	9300	2590	1120	1023	1402	2390	2810	2930	4540	830	3020	1050	1330	4030	1540	2240	2170
m03	wk012	wk012_AST		_	AST		120	116	WD	19	29	18	67	48	22	24	52	19	31	40	23	214	15	53	22	20	26	25	40	44	15	26	18	18	29	19	26	20	30	31	25	52	18	64	33	30	31	54	32
m03	wk012	wk012_ALT		_	ALT		290	269	WD	17	46	20	57	55	32	14	83	8	45	40	18	742	21	61	35	10	19	26	81	74	19	25	19	23	43	10	22	24	19	32	27	72	12	116	25	43	37	66	25
m03	wk012	wk012_TB		_	TB		0.5	0.4	WD	0.8	0.7	ND	1.2	0.9	0.4	0.5	1	0.6	0.8	0.4	0.8	0.8	0.5	0.3	0.7	0.6	1	0.8	0.6	1.7	0.8	0.4	0.7	0.5	0.7	0.7	0.4	0.5	0.8	0.9	0.3	1	0.2	0.7	0.7	0.72	0.59	0.4	0.7
m03	wk012	wk012_TP		_	TP		7.3	6.5	WD	7.6	7.2	ND	6.1	7.8	6.6	7.1	7.1	6.7	6.8	6.7	7.9	7.1	7	6.9	7.7	6.9	6.6	7.5	7.8	6.9	7.3	7.4	6.2	6.8	7.3	6.8	6.9	6.8	7	7	6.9	6.3	7.3	7	7.2	6.9	7.3	7.2	7
m03	wk012	wk012_Alb		_	Alb		4.5	4.3	WD	4.5	4.4	ND	4.2	4.8	4.2	4.8	4.5	4.3	4.6	4.3	4.8	4.7	4.9	4.1	4.7	4.6	4.3	5.2	4.8	4.7	4.8	4.7	4.2	4.6	4.3	4.6	4.3	4.4	4.7	4.7	4.5	4.1	4.6	4.5	4.8	4.6	5.7	4.2	4.4
m03	wk012	wk012_BUN		_	BUN		10.3	9	WD	13.1	13.2	ND	6.3	12.3	9.9	16.8	22.2	12.3	17.7	10.1	12.1	16.9	9.4	11.1	11.2	11.4	13.9	13.2	9.1	8.9	13.7	10.9	21.3	16.6	16.9	10.1	18	12.2	21.1	13.5	14.4	12.8	15.4	16.2	13.3	13	10.6	10.9	16
m03	wk012	wk012_Cr		_	Cr		0.7	0.7	WD	0.9	0.7	0.7	0.6	0.8	0.9	0.9	0.8	0.9	0.9	0.6	0.9	0.7	0.9	0.4	1	1	1	1	0.8	0.7	1	0.8	0.9	0.67	1	0.6	0.8	0.9	1	1.1	0.6	0.7	0.6	0.8	0.71	0.96	0.87	0.7	0.7
m04	wk016	wk016_date	2010-01-01	_	date	16	2013-12-06	2013-11-09	WD	ND	2013-12-09	ND	2013-12-09	2014-12-12	2014-12-09	ND	ND	ND	2013-12-31	2013-12-24	2013-12-31	ND	ND	2014-01-24	ND	ND	2014-02-11	ND	2014-02-06	2014-02-06	ND	ND	ND	ND	2014-02-13	ND	2014-02-13	2014-02-20	ND	ND	ND	2014-03-05	ND	2014-04-29	ND	ND	2014-05-23	2014-05-07	ND
m04	wk016	wk016____PCR		____	PCR		ND	ND	WD	ND	ND	ND	ND	ND	ND	ND	ND	ND	ND	ND	ND	ND	ND	ND	ND	ND	ND	ND	ND	ND	ND	ND	ND	ND	ND	ND	ND	ND	ND	ND	ND	ND	ND	ND	ND	ND	ND	ND	ND
m04	wk016	wk016____sAgQ		____	sAgQ		20.1	2415	WD	ND	649.8	ND	31513	1553	5602	ND	ND	ND	912.8	9933	1300	ND	ND	21718	ND	ND	33514	ND	7609	1563	ND	ND	ND	ND	1211	ND	2168	4111	ND	ND	ND	1206	ND	4069	ND	ND	2845	1229	ND
m04	wk016	wk016_sAg		_	sAg		ND	ND	WD	ND	ND	ND	ND	ND	ND	ND	ND	ND	ND	ND	ND	ND	ND	ND	ND	ND	ND	ND	ND	ND	ND	ND	ND	ND	ND	ND	ND	ND	ND	ND	ND	ND	ND	ND	ND	ND	ND	ND	ND
m04	wk016	wk016_sAb		_	sAb		ND	ND	WD	ND	ND	ND	ND	ND	ND	ND	ND	ND	ND	ND	ND	ND	ND	ND	ND	ND	ND	ND	ND	ND	ND	ND	ND	ND	ND	ND	ND	ND	ND	ND	ND	ND	ND	ND	ND	ND	ND	ND	ND
m04	wk016	wk016_eAg		_	eAg		ND	ND	WD	ND	ND	ND	ND	ND	ND	ND	ND	ND	ND	ND	ND	ND	ND	ND	ND	ND	ND	ND	ND	ND	ND	ND	ND	ND	ND	ND	ND	ND	ND	ND	ND	ND	ND	ND	ND	ND	ND	ND	ND
m04	wk016	wk016_eAb		_	eAb		ND	ND	WD	ND	ND	ND	ND	ND	ND	ND	ND	ND	ND	ND	ND	ND	ND	ND	ND	ND	ND	ND	ND	ND	ND	ND	ND	ND	ND	ND	ND	ND	ND	ND	ND	ND	ND	ND	ND	ND	ND	ND	ND
m04	wk016	wk016_WBC		_	WBC		4080	ND	WD	ND	ND	ND	3670	5270	3640	ND	ND	ND	3500	2820	2330	ND	ND	2850	ND	ND	4570	ND	3760	2960	ND	ND	ND	ND	3810	ND	2970	3830	ND	ND	ND	3040	ND	3870	ND	ND	3700	5700	ND
m04	wk016	wk016_Hb		_	Hb		14.9	ND	WD	ND	ND	ND	13.5	15.3	12.2	ND	ND	ND	13.7	11	13.6	ND	ND	11.3	ND	ND	12.7	ND	13.5	14.3	ND	ND	ND	ND	14.3	ND	12.9	14	ND	ND	ND	14.2	ND	15.6	ND	ND	12.8	14.1	ND
m04	wk016	wk016_PLT		_	PLT		132	ND	WD	ND	ND	ND	111	94	110	ND	ND	ND	102	106	64	ND	ND	131	ND	ND	135	ND	108	161	ND	ND	ND	ND	132	ND	99	132	ND	ND	ND	78	ND	69	ND	ND	106	133	ND
m04	wk016	wk016_ANC		_	ANC		2150	ND	WD	ND	ND	ND	1970	3180	1430	ND	ND	ND	1170	1270	800	ND	ND	1000	ND	ND	2480	ND	1750	1260	ND	ND	ND	ND	1210	ND	1160	1780	ND	ND	ND	1130	ND	1900	ND	ND	1540	2240	ND
m04	wk016	wk016_AST		_	AST		120	ND	WD	ND	ND	ND	ND	ND	ND	ND	ND	ND	ND	ND	ND	ND	ND	ND	ND	ND	ND	ND	ND	ND	ND	ND	ND	ND	ND	ND	ND	ND	ND	ND	ND	ND	ND	ND	ND	ND	ND	ND	ND
m04	wk016	wk016_ALT		_	ALT		290	ND	WD	ND	ND	ND	ND	ND	ND	ND	ND	ND	ND	ND	ND	ND	ND	ND	ND	ND	ND	ND	ND	ND	ND	ND	ND	ND	ND	ND	ND	ND	ND	ND	ND	ND	ND	ND	ND	ND	ND	ND	ND
m04	wk016	wk016_TB		_	TB		0.5	ND	WD	ND	ND	ND	ND	ND	ND	ND	ND	ND	ND	ND	ND	ND	ND	ND	ND	ND	ND	ND	ND	ND	ND	ND	ND	ND	ND	ND	ND	ND	ND	ND	ND	ND	ND	ND	ND	ND	ND	ND	ND
m04	wk016	wk016_TP		_	TP		7.3	ND	WD	ND	ND	ND	ND	ND	ND	ND	ND	ND	ND	ND	ND	ND	ND	ND	ND	ND	ND	ND	ND	ND	ND	ND	ND	ND	ND	ND	ND	ND	ND	ND	ND	ND	ND	ND	ND	ND	ND	ND	ND
m04	wk016	wk016_Alb		_	Alb		4.5	ND	WD	ND	ND	ND	ND	ND	ND	ND	ND	ND	ND	ND	ND	ND	ND	ND	ND	ND	ND	ND	ND	ND	ND	ND	ND	ND	ND	ND	ND	ND	ND	ND	ND	ND	ND	ND	ND	ND	ND	ND	ND
m04	wk016	wk016_BUN		_	BUN		10.3	ND	WD	ND	ND	ND	ND	ND	ND	ND	ND	ND	ND	ND	ND	ND	ND	ND	ND	ND	ND	ND	ND	ND	ND	ND	ND	ND	ND	ND	ND	ND	ND	ND	ND	ND	ND	ND	ND	ND	ND	ND	ND
m04	wk016	wk016_Cr		_	Cr		0.7	ND	WD	ND	ND	ND	ND	ND	ND	ND	ND	ND	ND	ND	ND	ND	ND	ND	ND	ND	ND	ND	ND	ND	ND	ND	ND	ND	ND	ND	ND	ND	ND	ND	ND	ND	ND	ND	ND	ND	ND	ND	ND
m05	wk020	wk020_date	2010-01-01	_	date	20	2014-01-03	2013-12-27	WD	ND	2014-01-15	ND	2014-01-03	2014-01-02	2014-01-06	ND	ND	ND	2014-01-28	2014-01-22	2014-01-24	ND	ND	2014-02-26	ND	ND	2014-03-07	ND	2014-03-05	2014-03-06	ND	ND	ND	ND	2014-03-17	ND	2014-03-18	2014-03-24	ND	ND	ND	2014-04-02	ND	2014-05-27	ND	ND	2014-06-20	2014-06-03	ND
m05	wk020	wk020____PCR		____	PCR		ND	ND	WD	ND	ND	ND	ND	ND	ND	ND	ND	ND	ND	ND	ND	ND	ND	ND	ND	ND	ND	ND	ND	ND	ND	ND	ND	ND	ND	ND	ND	ND	ND	ND	ND	ND	ND	ND	ND	ND	ND	ND	ND
m05	wk020	wk020____sAgQ		____	sAgQ		0	1014	WD	ND	630.5	ND	30337	1545	5511	ND	ND	ND	877.8	9674	1436	ND	ND	23860	ND	ND	33726	ND	7235	1513	ND	ND	ND	ND	558.9	ND	2202	1291	ND	ND	ND	1082	ND	3521	ND	ND	2858	990.8	ND
m05	wk020	wk020_sAg		_	sAg		ND	ND	WD	ND	ND	ND	ND	ND	ND	ND	ND	ND	ND	ND	ND	ND	ND	ND	ND	ND	ND	ND	ND	ND	ND	ND	ND	ND	ND	ND	ND	ND	ND	ND	ND	ND	ND	ND	ND	ND	ND	ND	ND
m05	wk020	wk020_sAb		_	sAb		ND	ND	WD	ND	ND	ND	ND	ND	ND	ND	ND	ND	ND	ND	ND	ND	ND	ND	ND	ND	ND	ND	ND	ND	ND	ND	ND	ND	ND	ND	ND	ND	ND	ND	ND	ND	ND	ND	ND	ND	ND	ND	ND
m05	wk020	wk020_eAg		_	eAg		ND	ND	WD	ND	ND	ND	ND	ND	ND	ND	ND	ND	ND	ND	ND	ND	ND	ND	ND	ND	ND	ND	ND	ND	ND	ND	ND	ND	ND	ND	ND	ND	ND	ND	ND	ND	ND	ND	ND	ND	ND	ND	ND
m05	wk020	wk020_eAb		_	eAb		ND	ND	WD	ND	ND	ND	ND	ND	ND	ND	ND	ND	ND	ND	ND	ND	ND	ND	ND	ND	ND	ND	ND	ND	ND	ND	ND	ND	ND	ND	ND	ND	ND	ND	ND	ND	ND	ND	ND	ND	ND	ND	ND
m05	wk020	wk020_WBC		_	WBC		4380	6080	WD	ND	3290	ND	3920	6540	3860	ND	ND	ND	3020	3370	2280	ND	ND	2810	ND	ND	4250	ND	4500	3380	ND	ND	ND	ND	4190	ND	297	3470	ND	ND	ND	2590	ND	3530	ND	ND	3600	5330	ND
m05	wk020	wk020_Hb		_	Hb		15.4	15.6	WD	ND	13.8	ND	14.3	15.6	13.8	ND	ND	ND	13.5	11.6	13.4	ND	ND	11.6	ND	ND	12.8	ND	13.6	15	ND	ND	ND	ND	14.2	ND	12.9	13.3	ND	ND	ND	14.2	ND	16.2	ND	ND	14.4	13.6	ND
m05	wk020	wk020_PLT		_	PLT		123	179	WD	ND	98	ND	99	98	105	ND	ND	ND	124	122	61	ND	ND	148	ND	ND	117	ND	105	128	ND	ND	ND	ND	124	ND	99	124	ND	ND	ND	70	ND	63	ND	ND	125	122	ND
m05	wk020	wk020_ANC		_	ANC		2180	2260	WD	ND	1050	ND	2730	3940	1570	ND	ND	ND	1140	1720	910	ND	ND	1020	ND	ND	2240	ND	2240	1570	ND	ND	ND	ND	1450	ND	1106	1500	ND	ND	ND	1030	ND	1050	ND	ND	1300	2170	ND
m05	wk020	wk020_AST		_	AST		135	143	WD	ND	ND	ND	ND	ND	ND	ND	ND	ND	ND	ND	ND	ND	ND	ND	ND	ND	ND	ND	ND	ND	ND	ND	ND	ND	ND	ND	ND	ND	ND	ND	ND	ND	ND	ND	ND	ND	ND	ND	ND
m05	wk020	wk020_ALT		_	ALT		351	363	WD	ND	ND	ND	ND	ND	ND	ND	ND	ND	ND	ND	ND	ND	ND	ND	ND	ND	ND	ND	ND	ND	ND	ND	ND	ND	ND	ND	ND	ND	ND	ND	ND	ND	ND	ND	ND	ND	ND	ND	ND
m05	wk020	wk020_TB		_	TB		0.6	0.4	WD	ND	ND	ND	ND	ND	ND	ND	ND	ND	ND	ND	ND	ND	ND	ND	ND	ND	ND	ND	ND	ND	ND	ND	ND	ND	ND	ND	ND	ND	ND	ND	ND	ND	ND	ND	ND	ND	ND	ND	ND
m05	wk020	wk020_TP		_	TP		7.6	6.5	WD	ND	ND	ND	ND	ND	ND	ND	ND	ND	ND	ND	ND	ND	ND	ND	ND	ND	ND	ND	ND	ND	ND	ND	ND	ND	ND	ND	ND	ND	ND	ND	ND	ND	ND	ND	ND	ND	ND	ND	ND
m05	wk020	wk020_Alb		_	Alb		4.6	4.3	WD	ND	ND	ND	ND	ND	ND	ND	ND	ND	ND	ND	ND	ND	ND	ND	ND	ND	ND	ND	ND	ND	ND	ND	ND	ND	ND	ND	ND	ND	ND	ND	ND	ND	ND	ND	ND	ND	ND	ND	ND
m05	wk020	wk020_BUN		_	BUN		12.8	8.2	WD	ND	ND	ND	ND	ND	ND	ND	ND	ND	ND	ND	ND	ND	ND	ND	ND	ND	ND	ND	ND	ND	ND	ND	ND	ND	ND	ND	ND	ND	ND	ND	ND	ND	ND	ND	ND	ND	ND	ND	ND
m05	wk020	wk020_Cr		_	Cr		0.7	0.7	WD	ND	ND	ND	ND	ND	ND	ND	ND	ND	ND	ND	ND	ND	ND	ND	ND	ND	ND	ND	ND	ND	ND	ND	ND	ND	ND	ND	ND	ND	ND	ND	ND	ND	ND	ND	ND	ND	ND	ND	ND
m06	wk024	wk024_date	2010-01-01	_	date	24	2014-01-13	2014-01-24	WD	2014-02-04	2014-01-29	2014-03-03	2014-01-28	2014-01-23	2014-02-03	2014-03-20	2014-04-29	2014-04-03	2014-02-18	2014-02-18	2014-02-25	2014-01-08	2014-04-24	2014-03-27	2014-05-13	FU loss	2014-04-01	2014-02-26	2014-04-01	2014-04-01	2014-04-17	2014-06-03	2014-06-17	2014-06-19	2014-04-02	2014-07-16	2014-04-04	2014-04-24	2014-06-03	2014-07-16	2014-07-16	2014-04-24	2014-07-15	2014-06-11	2014-07-14	2014-07-31	2014-07-18	2014-07-03	2016-05-04
m06	wk024	wk024____PCR		____	PCR		0	365	WD	0	0	0	215	2050	158	0	0	0	0	0	148	170000000	0	0	183		43.6	38.7	0	0	313	0	0	0	107000	0	488	85	ND	0	0	84.6	ND	0	0	0		0	0
m06	wk024	wk024____sAgQ		____	sAgQ		0	574.5	WD	5148	636.7	9918	24680	1317	5231	2668	1257	1218	790.8	8698	1340	53224	7409	20445	6498		32634	879.1	7419	1521	2023	2558	1219	2066	365.4	5762	2242	1276	6112	1974	569.9	907.9	391.5	3500	354.2	7027	2466	874.2	───
m06	wk024	wk024_sAg		_	sAg		1	1	WD	ND	1	ND	1	1	1	ND	ND	ND	1	1	1	1	1	1	1		1	ND	1	1	1	1	1	1	1	1	1	1	ND	ND	ND	1	ND	1	ND	ND		1	ND
m06	wk024	wk024_sAb		_	sAb		2	1	WD	ND	2	ND	2	2	2	ND	ND	ND	2	2	2	2	2	2	2		2	ND	2	2	2	2	2	2	2	2	2	2	ND	ND	ND	2	ND	2	ND	ND		2	ND
m06	wk024	wk024_eAg		_	eAg		2	1	WD	1	1	1	1	1	1	1	ND	1	1	1	1	1	2	1	1		1	1	2	1	1	1	2	1	1	1	1	1	ND	1	1	1	2	2	2	1		2	1
m06	wk024	wk024_eAb		_	eAb		1	1	WD	2	2	2	2	2	2	2	ND	2	2	2	2	2	2	2	2		2	2	2	2	2	2	2	2	2	2	2	2	ND	2	2	2	2	1	2	2		2	2
m06	wk024	wk024_WBC		_	WBC		4030	6460	WD	7690	3260	10090	3950	5920	5400	7680	6430	4360	3890	3330	1670	5930	4270	3230	10110		4380	4100	2340	3540	4320	6290	6010	6120	4790	4080	2820	3450	4590	6090	7360	2640	4100	4110	2120	6330		4680	3880
m06	wk024	wk024_Hb		_	Hb		15.3	15	WD	15.1	12.6	12.8	13.9	15.4	13.4	14.8	17.2	12.9	13.3	11.7	12.6	16.6	15.6	10.4	16.2		13.6	14.1	12.4	15.9	16.2	14.2	12.9	15.5	14.7	12.6	13.9	13	13.6	16.9	14.3	14.6	13.2	16.2	11	16.5		13.7	15.4
m06	wk024	wk024_PLT		_	PLT		127	178	WD	182	97	446	102	108	97	261	167	191	115	143	53	261	89	127	319		110	129	143	127	220	204	160	222	161	166	101	113	216	176	172	67	126	62	51	216		108	201
m06	wk024	wk024_ANC		_	ANC		2390	2290	WD	5270	1250	5690	2350	3000	3070	3630	3030	1770	1950	1550	430	2630	2580	1050	7490		2900	2220	520	1700	1960	3065	3710	3060	1204	1960	1203	1710	2970	3030	4080	960	1890	2120	1090	3540		1790	1910
m06	wk024	wk024_AST		_	AST		111	120	WD	15	35	10	145	41	48	24	45	22	27	25	27	35	15	28	25		26	19	24	25	20	26	18	22	40	20	35	19	24	27	31	36	24	52	30	33		65	22
m06	wk024	wk024_ALT		_	ALT		317	304	WD	13	28	14	232	50	74	14	72	7	35	25	21	117	21	28	40		21	22	27	47	26	25	19	26	62	11	31	23	23	29	37	43	18	77	20	38		72	20
m06	wk024	wk024_TB		_	TB		0.4	0.3	WD	0.1	0.8	0.2	1.8	0.6	0.3	0.49	1	0.7	0.7	0.4	0.9	0.4	0.52	0.4	0.8		0.8	0.6	0.6	1	0.8	0.4	0.7	0.9	0.7	6	0.3	0.4	0.4	0.72	0.39	1	0.56	0.7	0.4	1		0.4	0.6
m06	wk024	wk024_TP		_	TP		7.6	6.5	WD	7.4	7.3	7	6.2	7.5	6.6	7.1	7.3	7.2	7.2	6.7	7.9	7.1	7	7.1	7.2		6.7	6.5	7.4	6.8	7.4	7.4	6.2	6.9	7.4	7	7	6.9	6.5	7.1	7.6	7	7.7	7.1	7.3	7.2		7.4	7.6
m06	wk024	wk024_Alb		_	Alb		4.5	4.3	WD	4.1	4.5	4.3	4.1	4.5	4	4.8	4.7	4.3	4.8	4.6	4.6	4.7	4.9	4.1	4.6		4.6	4.5	4.3	4.9	4.7	4.7	4.2	4.5	4.6	4.6	4.6	4.6	4.4	4.6	4.5	4.4	4.9	4.6	4.4	4.9		4	4.8
m06	wk024	wk024_BUN		_	BUN		10.4	10	WD	14.1	14.1	13.3	8.2	16	8.7	16.8	17.1	10.5	14	9.1	12.6	15.5	9.4	9.2	11.2		9.7	ND	11.1	11.4	18.4	10.9	21.3	14.4	12.9	14.5	13.6	15.1	21.1	15.7	16.5	15.4	14.3	11.5	10.9	11.7		9.3	14.5
m06	wk024	wk024_Cr		_	Cr		0.7	0.7	WD	0.9	0.8	0.7	0.6	0.7	0.9	0.94	0.9	1	0.9	0.6	0.9	0.6	0.87	0.5	1		0.8	ND	0.9	0.7	1.1	0.8	0.9	0.8	0.9	0.7	0.8	0.8	0.9	1.05	0.65	0.8	0.77	0.9	0.7	0.8		0.85	0.7
m07	wk028	wk028_date	2010-01-01	_	date	28	2014-03-03	2014-02-21	WD	ND	2014-02-28	ND	2014-02-28	2014-02-20	2014-03-03	ND	ND	ND	2014-03-25	2014-03-19	2014-03-25	ND	ND	2014-04-29	ND	FU loss	2014-05-08	ND	2014-04-30	2014-05-02	ND	ND	ND	ND	2014-05-08	ND	2014-05-08	2014-05-22	ND	ND	ND	2014-05-28	ND	2014-07-08	ND	ND		2014-07-31	ND
m07	wk028	wk028____PCR		____	PCR		ND	ND	WD	ND	ND	ND	ND	ND	ND	ND	ND	ND	ND	ND	ND	ND	ND	ND	ND	FU loss	ND	ND	ND	ND	ND	ND	ND	ND	ND	ND	ND	ND	ND	ND	ND	ND	ND	ND	ND	ND		ND	ND
m07	wk028	wk028____sAgQ		____	sAgQ		0	328.9	WD	ND	596.4	ND	16532	1630	5337	ND	ND	ND	850.2	8378	1391	ND	ND	20103	ND	FU loss	34105	ND	7333	1769	ND	ND	ND	ND	470.3	ND	1926	1228	ND	ND	ND	829.6	ND	2944	ND	ND	2012	565.3	ND
m07	wk028	wk028_sAg		_	sAg		ND	ND	WD	ND	ND	ND	ND	ND	ND	ND	ND	ND	ND	ND	ND	ND	ND	ND	ND	FU loss	ND	ND	ND	ND	ND	ND	ND	ND	ND	ND	ND	ND	ND	ND	ND	ND	ND	ND	ND	ND		ND	ND
m07	wk028	wk028_sAb		_	sAb		ND	ND	WD	ND	ND	ND	ND	ND	ND	ND	ND	ND	ND	ND	ND	ND	ND	ND	ND	FU loss	ND	ND	ND	ND	ND	ND	ND	ND	ND	ND	ND	ND	ND	ND	ND	ND	ND	ND	ND	ND		ND	ND
m07	wk028	wk028_eAg		_	eAg		ND	ND	WD	ND	ND	ND	ND	ND	ND	ND	ND	ND	ND	ND	ND	ND	ND	ND	ND	FU loss	ND	ND	ND	ND	ND	ND	ND	ND	ND	ND	ND	ND	ND	ND	ND	ND	ND	ND	ND	ND		ND	ND
m07	wk028	wk028_eAb		_	eAb		ND	ND	WD	ND	ND	ND	ND	ND	ND	ND	ND	ND	ND	ND	ND	ND	ND	ND	ND	FU loss	ND	ND	ND	ND	ND	ND	ND	ND	ND	ND	ND	ND	ND	ND	ND	ND	ND	ND	ND	ND		ND	ND
m07	wk028	wk028_WBC		_	WBC		4870	7070	WD	ND	4380	ND	ND	5540	4600	ND	ND	ND	3650	2880	2400	ND	ND	2720	ND	FU loss	4700	ND	2760	ND	ND	ND	ND	ND	4790	ND	3470	3870	ND	ND	ND	3	ND	2780	ND	ND		4900	ND
m07	wk028	wk028_Hb		_	Hb		15	14.7	WD	ND	13.5	ND	ND	15.3	14.1	ND	ND	ND	13	11.2	13.3	ND	ND	10.2	ND	FU loss	12.5	ND	13.8	ND	ND	ND	ND	ND	14.7	ND	13	13.4	ND	ND	ND	13.5	ND	15.4	ND	ND		13.7	ND
m07	wk028	wk028_PLT		_	PLT		111	186	WD	ND	114	ND	ND	94	92	ND	ND	ND	115	115	65	ND	ND	130	ND	FU loss	106	ND	115	ND	ND	ND	ND	ND	161	ND	95	137	ND	ND	ND	78	ND	60	ND	ND		119	ND
m07	wk028	wk028_ANC		_	ANC		2640	2850	WD	ND	2220	ND	ND	2930	2260	ND	ND	ND	1300	1050	730	ND	ND	1030	ND	FU loss	2470	ND	1060	ND	ND	ND	ND	ND	1121	ND	1250	1850	ND	ND	ND	1380	ND	1060	ND	ND		2270	ND
m07	wk028	wk028_AST		_	AST		109	103	WD	ND	ND	ND	165	ND	ND	ND	ND	ND	ND	ND	ND	ND	ND	ND	ND	FU loss	ND	ND	ND	ND	ND	ND	ND	ND	ND	ND	ND	ND	ND	ND	ND	ND	ND	ND	ND	ND		ND	ND
m07	wk028	wk028_ALT		_	ALT		284	208	WD	ND	ND	ND	245	ND	ND	ND	ND	ND	ND	ND	ND	ND	ND	ND	ND	FU loss	ND	ND	ND	ND	ND	ND	ND	ND	ND	ND	ND	ND	ND	ND	ND	ND	ND	ND	ND	ND		ND	ND
m07	wk028	wk028_TB		_	TB		0.6	0.4	WD	ND	ND	ND	1.6	ND	ND	ND	ND	ND	ND	ND	ND	ND	ND	ND	ND	FU loss	ND	ND	ND	ND	ND	ND	ND	ND	ND	ND	ND	ND	ND	ND	ND	ND	ND	ND	ND	ND		ND	ND
m07	wk028	wk028_TP		_	TP		7.4	6.8	WD	ND	ND	ND	6.5	ND	ND	ND	ND	ND	ND	ND	ND	ND	ND	ND	ND	FU loss	ND	ND	ND	ND	ND	ND	ND	ND	ND	ND	ND	ND	ND	ND	ND	ND	ND	ND	ND	ND		ND	ND
m07	wk028	wk028_Alb		_	Alb		4.7	4.1	WD	ND	ND	ND	4.4	ND	ND	ND	ND	ND	ND	ND	ND	ND	ND	ND	ND	FU loss	ND	ND	ND	ND	ND	ND	ND	ND	ND	ND	ND	ND	ND	ND	ND	ND	ND	ND	ND	ND		ND	ND
m07	wk028	wk028_BUN		_	BUN		ND	ND	WD	ND	ND	ND	ND	ND	ND	ND	ND	ND	ND	ND	ND	ND	ND	ND	ND	FU loss	ND	ND	ND	ND	ND	ND	ND	ND	ND	ND	ND	ND	ND	ND	ND	ND	ND	ND	ND	ND		ND	ND
m07	wk028	wk028_Cr		_	Cr		ND	ND	WD	ND	ND	ND	ND	ND	ND	ND	ND	ND	ND	ND	ND	ND	ND	ND	ND	FU loss	ND	ND	ND	ND	ND	ND	ND	ND	ND	ND	ND	ND	ND	ND	ND	ND	ND	ND	ND	ND		ND	ND
m08	wk032	wk032_date	2010-01-01	_	date	32	2014-03-21	2014-03-21	WD	ND	2014-03-28	ND	2014-03-28	2014-03-20	2014-03-31	ND	ND	ND	2014-04-22	2014-04-17	2014-04-28	ND	ND	2014-05-09	ND	FU loss	2014-06-03	ND	2014-05-29	2014-05-29	ND	ND	ND	ND	2014-06-05	ND	2014-06-05	2014-06-19	ND	ND	ND	2014-06-25	ND	2014-08-05	ND	ND		2014-08-26	ND
m08	wk032	wk032____PCR		____	PCR		ND	ND	WD	ND	ND	ND	ND	ND	ND	ND	ND	ND	ND	ND	ND	ND	ND	ND	ND	ND	ND	ND	ND	ND	ND	ND	ND	ND	ND	ND	ND	ND	ND	ND	ND	ND	ND	ND	ND	ND		ND	ND
m08	wk032	wk032____sAgQ		____	sAgQ		0	180.8	WD	ND	647.2	ND	11526	1454	4849	ND	ND	ND	767.4	8687	1107	ND	ND	ND	ND	ND	36966	ND	7177	1735	ND	ND	ND	ND	5438	ND	1966	1326	ND	ND	ND	356.8	ND	2519	ND	ND	1833	468.2	ND
m08	wk032	wk032_sAg		_	sAg		ND	ND	WD	ND	ND	ND	ND	ND	ND	ND	ND	ND	ND	ND	ND	ND	ND	ND	ND	ND	ND	ND	ND	ND	ND	ND	ND	ND	ND	ND	ND	ND	ND	ND	ND	ND	ND	ND	ND	ND		ND	ND
m08	wk032	wk032_sAb		_	sAb		ND	ND	WD	ND	ND	ND	ND	ND	ND	ND	ND	ND	ND	ND	ND	ND	ND	ND	ND	ND	ND	ND	ND	ND	ND	ND	ND	ND	ND	ND	ND	ND	ND	ND	ND	ND	ND	ND	ND	ND		ND	ND
m08	wk032	wk032_eAg		_	eAg		ND	ND	WD	ND	ND	ND	ND	ND	ND	ND	ND	ND	ND	ND	ND	ND	ND	ND	ND	ND	ND	ND	ND	ND	ND	ND	ND	ND	ND	ND	ND	ND	ND	ND	ND	ND	ND	ND	ND	ND		ND	ND
m08	wk032	wk032_eAb		_	eAb		ND	ND	WD	ND	ND	ND	ND	ND	ND	ND	ND	ND	ND	ND	ND	ND	ND	ND	ND	ND	ND	ND	ND	ND	ND	ND	ND	ND	ND	ND	ND	ND	ND	ND	ND	ND	ND	ND	ND	ND		ND	ND
m08	wk032	wk032_WBC		_	WBC		4010	7790	WD	ND	3480	ND	4420	5540	4600	ND	ND	ND	3080	3050	2610	ND	ND	ND	ND	ND	3840	ND	3520	3090	ND	ND	ND	ND	3820	ND	3040	3490	ND	ND	ND	3050	ND	2720	ND	ND		4780	ND
m08	wk032	wk032_Hb		_	Hb		14.5	15	WD	ND	13.1	ND	14.1	15.3	14.1	ND	ND	ND	12.6	10.8	13.2	ND	ND	ND	ND	ND	13.6	ND	13.9	15.3	ND	ND	ND	ND	14.7	ND	12.4	13.4	ND	ND	ND	13.7	ND	15.2	ND	ND		13.5	ND
m08	wk032	wk032_PLT		_	PLT		120	196	WD	ND	108	ND	116	94	92	ND	ND	ND	130	96	75	ND	ND	ND	ND	ND	114	ND	120	133	ND	ND	ND	ND	149	ND	97	130	ND	ND	ND	73	ND	63	ND	ND		121	ND
m08	wk032	wk032_ANC		_	ANC		2230	2810	WD	ND	1140	ND	2350	2930	2260	ND	ND	ND	1100	1150	1190	ND	ND	ND	ND	ND	2120	ND	1440	1310	ND	ND	ND	ND	1201	ND	1030	1820	ND	ND	ND	1610	ND	960	ND	ND		1800	ND
m08	wk032	wk032_AST		_	AST		108	62	WD	ND	ND	ND	146	ND	ND	ND	ND	ND	ND	ND	ND	ND	ND	ND	ND	ND	ND	ND	ND	ND	ND	ND	ND	ND	41	ND	ND	ND	ND	ND	ND	ND	ND	ND	ND	ND		ND	ND
m08	wk032	wk032_ALT		_	ALT		246	121	WD	ND	ND	ND	219	ND	ND	ND	ND	ND	ND	ND	ND	ND	ND	ND	ND	ND	ND	ND	ND	ND	ND	ND	ND	ND	69	ND	ND	ND	ND	ND	ND	ND	ND	ND	ND	ND		ND	ND
m08	wk032	wk032_TB		_	TB		0.7	0.4	WD	ND	ND	ND	1.6	ND	ND	ND	ND	ND	ND	ND	ND	ND	ND	ND	ND	ND	ND	ND	ND	ND	ND	ND	ND	ND	0.6	ND	ND	ND	ND	ND	ND	ND	ND	ND	ND	ND		ND	ND
m08	wk032	wk032_TP		_	TP		7.5	7.2	WD	ND	ND	ND	6.4	ND	ND	ND	ND	ND	ND	ND	ND	ND	ND	ND	ND	ND	ND	ND	ND	ND	ND	ND	ND	ND	7.6	ND	ND	ND	ND	ND	ND	ND	ND	ND	ND	ND		ND	ND
m08	wk032	wk032_Alb		_	Alb		4.6	4.6	WD	ND	ND	ND	4.3	ND	ND	ND	ND	ND	ND	ND	ND	ND	ND	ND	ND	ND	ND	ND	ND	ND	ND	ND	ND	ND	4.3	ND	ND	ND	ND	ND	ND	ND	ND	ND	ND	ND		ND	ND
m08	wk032	wk032_BUN		_	BUN		ND	ND	WD	ND	ND	ND	ND	ND	ND	ND	ND	ND	ND	ND	ND	ND	ND	ND	ND	ND	ND	ND	ND	ND	ND	ND	ND	ND	16.1	ND	ND	ND	ND	ND	ND	ND	ND	ND	ND	ND		ND	ND
m08	wk032	wk032_Cr		_	Cr		ND	ND	WD	ND	ND	ND	ND	ND	ND	ND	ND	ND	ND	ND	ND	ND	ND	ND	ND	ND	ND	ND	ND	ND	ND	ND	ND	ND	0.9	ND	ND	ND	ND	ND	ND	ND	ND	ND	ND	ND		ND	ND
m09	wk036	wk036_date	2010-01-01	_	date	36	2014-04-18	2014-04-18	WD	2014-05-20	2014-04-25	2014-06-10	2014-04-25	2014-04-24	2014-04-28	2014-06-25	2014-07-08	2014-07-03	2014-05-20	2014-05-12	2014-05-19	2014-04-02	2014-08-07	2014-06-23	2014-08-12	FU loss	2014-07-01	2014-05-21	2014-06-26	2014-06-26	2014-07-17	2014-09-02	2014-09-16	2014-09-24	2014-07-03	2014-10-07	2014-07-03	2014-07-17	2014-09-02	2014-10-01	2014-10-08	2014-08-20	2014-10-07	2014-09-02	2014-10-07	2014-10-23		2014-09-23
m09	wk036	wk036____PCR		____	PCR		0	752	WD	0	0	27.2	67	7310	4010	0	0	0	25	0	2900	170000000	0	0	0		878	30.4	0	666	298	0	0	0	73200000	0	0	1050	0	0	0	ND	0	0	0	41		0
m09	wk036	wk036____sAgQ		____	sAgQ		0	252.9	WD	5250	636.5	10268	8868	1349	4261	2713	1095	1140	796.5	9460	1431	52000	6060	23151	7129		31920	791	5604	1578	1718	2008	1264	1819	13021	6050	1842	1120	5484	1724	528.8	265.3	353.9	2724	338.9	5762	1671	397.5
m09	wk036	wk036_sAg		_	sAg		1	1	WD	ND	1	1	1	1	1	ND	ND	ND	1	1	1	ND	ND	1	ND		1	1	1	1		ND	ND	ND	1	ND	1	1	ND	ND	ND	ND	ND	1	ND	ND		1
m09	wk036	wk036_sAb		_	sAb		2	1	WD	ND	2	2	2	2	2	ND	ND	ND	2	2	2	ND	ND	2	ND		2	2	2	2		ND	ND	ND	2	ND	2	2	ND	ND	ND	ND	ND	2	ND	ND		2
m09	wk036	wk036_eAg		_	eAg		2	1	WD	1	1	1	1	1	1	1	1	1	1	1	1	1	2	1	1		1	1	2	1	ND	1	2	1	1	1	1	1	1	1	1	ND	2	2	2	1		2
m09	wk036	wk036_eAb		_	eAb		1	1	WD	2	2	2	2	2	2	2	2	2	2	2	2	2	2	2	2		2	2	2	2	ND	2	2	2	2	2	2	2	2	2	2	ND	2	1	2	2		2
m09	wk036	wk036_WBC		_	WBC		4870	6190	WD	7690	3000	9270	4270	5530	4660	6950	5530	4360	5040	2790	4990	6300	4380	2590	11.14		4150	4100	2610	6070	6430	4860	9940	6400	4580	4000	3820	4020	3720	5890	6820	3250	6210	2930	2380	7570		5500
m09	wk036	wk036_Hb		_	Hb		14.9	14.9	WD	15.1	12.7	13.8	14.3	14.6	13.1	15.3	17.5	12.9	13	10.6	13	16.8	16.2	11.2	16.8		12	14.1	13.7	15.2	15.6	14.6	14.6	15.9	14.8	13.3	12.7	13.6	13.6	17.4	14.4	13.9	13.5	15.1	12	15.7		13.5
m09	wk036	wk036_PLT		_	PLT		114	212	WD	182	112	407	143	114	106	238	170	191	134	110	50	262	92	117	275		126	129	95	170	207	170	142	207	150	177	108	131	202	183	154	78	128	59	45	209		144
m09	wk036	wk036_ANC		_	ANC		2700	2060	WD	5270	680	5520	2760	3090	2120	3440	3060	1770	3650	1230	2930	3050	2820	720	7410		2540	2220	860	3590	3310	2310	7020	3530	1420	1700	1840	2000	1750	3390	3150	1310	3440	1120	1330	3880		2610
m09	wk036	wk036_AST		_	AST		103	79	WD	15	30	20	97	35	53	22	77	22	21	26	21	35	13	39	17		27	24	43	26	24	26	17	16	106	17	25	22	18	27	42	ND	19	35	27	36		67
m09	wk036	wk036_ALT		_	ALT		269	169	WD	13	31	20	144	37	108	13	129	7	38	24	13	112	15	43	19		28	33	72	79	31	20	19	23	243	11	27	22	8	27	42	ND	15	48	22	44		68
m09	wk036	wk036_TB		_	TB		0.5	0.3	WD	0.49	1.2	0.4	1.7	0.7	0.5	0.5	1.46	0.72	0.7	0.3	1.3	0.5	0.58	0.6	95		0.7	0.5	0.7	1	0.39	0.69	0.75	0.75	0.5	0.59	0.38	0.86	0.44	1.18	0.49	ND	0.37	0.5	0.5	1.1		0.7
m09	wk036	wk036_TP		_	TP		7.2	6.9	WD	7.4	7.6	7	6.4	7.2	7	7.2	7.4	7.2	7.2	6.7	7.9	7.1	7.2	7.7	7.4		6.6	6.7	7.6	7	7.5	7.5	6.8	6.9	8.1	7	7.2	7.5	6.9	7.4	7.3	ND	7.3	6.9	7.6	6.8		8
m09	wk036	wk036_Alb		_	Alb		4.5	4.5	WD	4.1	4.7	4.3	4.5	4.4	4.4	4.7	4.8	4.3	4.7	4.7	4.7	4.6	4.7	4.5	4.6		4.4	4.7	4.6	4.7	5	4.8	4.4	4.5	4.6	4.7	4.4	4.6	4.4	4.8	4.3	ND	4.8	4.5	4.7	4.6		4.3
m09	wk036	wk036_BUN		_	BUN		11.1	8.3	WD	14.1	15.2	10.4	9	14.5	9.6	15.7	17.9	10.5	19	13	13.4	17.1	10.9	8	12.1		8.9	13.5	11.7	12.5	20.7	17.6	23.1	16.3	17.6	7.5	17.6	14.2	15	13.6	8.5	ND	15.7	13.9	10.5	11.2		7.2
m09	wk036	wk036_Cr		_	Cr		0.7	0.7	WD	0.85	0.9	0.7	0.7	0.7	0.8	0.9	0.87	0.95	0.8	0.5	1.1	0.7	0.85	0.5	1.04		0.8	1	0.9	0.8	1.18	0.75	0.96	0.83	0.93	0.67	0.89	0.94	1.05	1.12	0.61	ND	0.73	0.8	0.8	0.9		0.8
m10	wk040	wk040_date	2010-01-01	_	date	40	2014-05-23	2014-05-19	WD	ND	2014-05-22	ND	2014-05-23	2014-05-22	2014-05-26	ND	ND	ND	2014-06-17	2014-06-09	2014-06-17	ND	ND	2014-07-21	ND	FU loss	2014-07-29	ND	2014-07-24	2014-07-24	ND	ND	ND	ND	2014-08-04	ND	2014-07-31	2014-08-12	ND	ND	ND	ND	ND	2014-09-30	ND	ND		2014-10-24	ND
m10	wk040	wk040____PCR		____	PCR		ND	ND	WD	ND	ND	ND	ND	ND	ND	ND	ND	ND	ND	ND	ND	ND	ND	ND	ND	ND	ND	ND	ND	ND	ND	ND	ND	ND	ND	ND	ND	ND	ND	ND	ND	ND	ND	ND	ND	ND		ND	ND
m10	wk040	wk040____sAgQ		____	sAgQ		0	197.7	WD	ND	679.5	ND	5695	1319	4005	ND	ND	ND	864.3	9460	951	ND	ND	20290	ND	ND	33048	ND	6198	1715	ND	ND	ND	ND	9406	ND	1911	1194	ND	ND	ND	ND	ND	2335	ND	ND	WD	346.9	ND
m10	wk040	wk040_sAg		_	sAg		ND	ND	WD	ND	ND	ND	ND	ND	ND	ND	ND	ND	ND	ND	ND	ND	ND	ND	ND	ND	ND	ND	ND	ND	ND	ND	ND	ND	ND	ND	ND	ND	ND	ND	ND	ND	ND	ND	ND	ND		ND	ND
m10	wk040	wk040_sAb		_	sAb		ND	ND	WD	ND	ND	ND	ND	ND	ND	ND	ND	ND	ND	ND	ND	ND	ND	ND	ND	ND	ND	ND	ND	ND	ND	ND	ND	ND	ND	ND	ND	ND	ND	ND	ND	ND	ND	ND	ND	ND		ND	ND
m10	wk040	wk040_eAg		_	eAg		ND	ND	WD	ND	ND	ND	ND	ND	ND	ND	ND	ND	ND	ND	ND	ND	ND	ND	ND	ND	ND	ND	ND	ND	ND	ND	ND	ND	1	ND	ND	ND	ND	ND	ND	ND	ND	ND	ND	ND		ND	ND
m10	wk040	wk040_eAb		_	eAb		ND	ND	WD	ND	ND	ND	ND	ND	ND	ND	ND	ND	ND	ND	ND	ND	ND	ND	ND	ND	ND	ND	ND	ND	ND	ND	ND	ND	2	ND	ND	ND	ND	ND	ND	ND	ND	ND	ND	ND		ND	ND
m10	wk040	wk040_WBC		_	WBC		4280	6180	WD	ND	4070	ND	3400	4580	4660	ND	ND	ND	3220	2540	2100	ND	ND	3240	ND	ND	3970	ND	2850	2600	ND	ND	ND	ND	4520	ND	3740	4460	ND	ND	ND	ND	ND	3250	ND	ND		5430	ND
m10	wk040	wk040_Hb		_	Hb		14.1	14.1	WD	ND	13.2	ND	13	14.1	13.1	ND	ND	ND	12.2	10.7	11.9	ND	ND	10.3	ND	ND	12.6	ND	13.8	14.3	ND	ND	ND	ND	14.9	ND	13.1	13.9	ND	ND	ND	ND	ND	14.5	ND	ND		13.7	ND
m10	wk040	wk040_PLT		_	PLT		94	224	WD	ND	135	ND	117	88	106	ND	ND	ND	123	109	50	ND	ND	159	ND	ND	142	ND	90	149	ND	ND	ND	ND	130	ND	108	129	ND	ND	ND	ND	ND	72	ND	ND		122	ND
m10	wk040	wk040_ANC		_	ANC		2330	2760	WD	ND	1680	ND	1980	2290	2120	ND	ND	ND	1430	990	590	ND	ND	1000	ND	ND	1840	ND	920	1110	ND	ND	ND	ND	1380	ND	1310	2350	ND	ND	ND	ND	ND	1360	ND	ND		2580	ND
m10	wk040	wk040_AST		_	AST		169	74	WD	ND	ND	ND	87	ND	ND	ND	ND	ND	ND	ND	ND	ND	ND	ND	ND	ND	ND	ND	ND	ND	ND	ND	ND	ND	78	ND	ND	ND	ND	ND	ND	ND	ND	ND	ND	ND		ND	ND
m10	wk040	wk040_ALT		_	ALT		333	142	WD	ND	ND	ND	120	ND	ND	ND	ND	ND	ND	ND	ND	ND	ND	ND	ND	ND	ND	ND	ND	ND	ND	ND	ND	ND	175	ND	ND	ND	ND	ND	ND	ND	ND	ND	ND	ND		ND	ND
m10	wk040	wk040_TB		_	TB		0.6	0.3	WD	ND	ND	ND	1.3	ND	ND	ND	ND	ND	ND	ND	ND	ND	ND	ND	ND	ND	ND	ND	ND	ND	ND	ND	ND	ND	0.41	ND	ND	ND	ND	ND	ND	ND	ND	ND	ND	ND		ND	ND
m10	wk040	wk040_TP		_	TP		6.7	6.4	WD	ND	ND	ND	6.2	ND	ND	ND	ND	ND	ND	ND	ND	ND	ND	ND	ND	ND	ND	ND	ND	ND	ND	ND	ND	ND	7.6	ND	ND	ND	ND	ND	ND	ND	ND	ND	ND	ND		ND	ND
m10	wk040	wk040_Alb		_	Alb		4.2	4.2	WD	ND	ND	ND	4.2	ND	ND	ND	ND	ND	ND	ND	ND	ND	ND	ND	ND	ND	ND	ND	ND	ND	ND	ND	ND	ND	4.2	ND	ND	ND	ND	ND	ND	ND	ND	ND	ND	ND		ND	ND
m10	wk040	wk040_BUN		_	BUN		ND	9.3	WD	ND	ND	ND	6.3	ND	ND	ND	ND	ND	ND	ND	ND	ND	ND	ND	ND	ND	ND	ND	ND	ND	ND	ND	ND	ND	11.5	ND	ND	ND	ND	ND	ND	ND	ND	ND	ND	ND		ND	ND
m10	wk040	wk040_Cr		_	Cr		ND	0.7	WD	ND	ND	ND	0.6	ND	ND	ND	ND	ND	ND	ND	ND	ND	ND	ND	ND	ND	ND	ND	ND	ND	ND	ND	ND	ND	0.9	ND	ND	ND	ND	ND	ND	ND	ND	ND	ND	ND		ND	ND
m11	wk044	wk044_date	2010-01-01	_	date	44	2014-06-20	2014-06-13	WD	ND	2014-06-20	ND	2014-06-12	2014-06-19	2014-06-23	ND	ND	ND	2014-07-15	2014-07-09	2014-07-15	ND	ND	2014-08-08	ND	FU loss	2014-08-27	ND	2014-08-20	2014-08-25	ND	ND	ND	ND	2014-09-03	ND	2014-08-27	2014-09-11	ND	ND	ND	2014-09-17	ND	2014-10-28	ND	ND		2014-11-21	ND
m11	wk044	wk044____PCR		____	PCR		ND	ND	WD	ND	ND	ND	ND	ND	ND	ND	ND	ND	ND	ND	ND	ND	ND	ND	ND	ND	ND	ND	ND	ND	ND	ND	ND	ND	ND	ND	ND	ND	ND	ND	ND	ND	ND	ND	ND	ND		ND	ND
m11	wk044	wk044____sAgQ		____	sAgQ		ND	ND	WD	ND	632.1	ND	ND	1323	4095	ND	ND	ND	818	9243	1007	ND	ND	16220	ND	ND	30622	ND	4507	1463	ND	ND	ND	ND	7659	ND	1833	1050	ND	ND	ND	241.4	ND	2563	ND	ND	WD	274.5	ND
m11	wk044	wk044_sAg		_	sAg		ND	ND	WD	ND	ND	ND	ND	ND	ND	ND	ND	ND	ND	ND	ND	ND	ND	ND	ND	ND	ND	ND	ND	ND	ND	ND	ND	ND	ND	ND	ND	ND	ND	ND	ND	ND	ND	ND	ND	ND		ND	ND
m11	wk044	wk044_sAb		_	sAb		ND	ND	WD	ND	ND	ND	ND	ND	ND	ND	ND	ND	ND	ND	ND	ND	ND	ND	ND	ND	ND	ND	ND	ND	ND	ND	ND	ND	ND	ND	ND	ND	ND	ND	ND	ND	ND	ND	ND	ND		ND	ND
m11	wk044	wk044_eAg		_	eAg		ND	ND	WD	ND	ND	ND	ND	ND	ND	ND	ND	ND	ND	ND	ND	ND	ND	ND	ND	ND	ND	ND	ND	ND	ND	ND	ND	ND	ND	ND	ND	ND	ND	ND	ND	ND	ND	ND	ND	ND		ND	ND
m11	wk044	wk044_eAb		_	eAb		ND	ND	WD	ND	ND	ND	ND	ND	ND	ND	ND	ND	ND	ND	ND	ND	ND	ND	ND	ND	ND	ND	ND	ND	ND	ND	ND	ND	ND	ND	ND	ND	ND	ND	ND	ND	ND	ND	ND	ND		ND	ND
m11	wk044	wk044_WBC		_	WBC		ND	6030	WD	ND	3430	ND	4250	4750	4610	ND	ND	ND	ND	2760	2090	ND	ND	2720	ND	ND	4960	ND	3150	3510	ND	ND	ND	ND	4010	ND	3490	3780	ND	ND	ND	2890	ND	3370	ND	ND		5370	ND
m11	wk044	wk044_Hb		_	Hb		ND	14.6	WD	ND	13.3	ND	13.4	12.8	13.6	ND	ND	ND	ND	11	12.8	ND	ND	10.3	ND	ND	12.5	ND	13.6	13.6	ND	ND	ND	ND	14.7	ND	13	12.6	ND	ND	ND	13.5	ND	15.9	ND	ND		13.4	ND
m11	wk044	wk044_PLT		_	PLT		ND	185	WD	ND	106	ND	101	91	96	ND	ND	ND	ND	125	59	ND	ND	132	ND	ND	138	ND	91	131	ND	ND	ND	ND	130	ND	109	130	ND	ND	ND	78	ND	75	ND	ND		119	ND
m11	wk044	wk044_ANC		_	ANC		ND	2520	WD	ND	1080	ND	2690	2620	2310	ND	ND	ND	ND	1180	520	ND	ND	630	ND	ND	2880	ND	1140	1510	ND	ND	ND	ND	1500	ND	1400	2000	ND	ND	ND	1290	ND	1360	ND	ND		2530	ND
m11	wk044	wk044_AST		_	AST		80	79	WD	ND	ND	ND	78	ND	ND	ND	ND	ND	ND	ND	ND	ND	ND	ND	ND	ND	ND	ND	ND	ND	ND	ND	ND	ND	69	ND	ND	ND	ND	ND	ND	ND	ND	ND	ND	ND		ND	ND
m11	wk044	wk044_ALT		_	ALT		200	149	WD	ND	ND	ND	100	ND	ND	ND	ND	ND	ND	ND	ND	ND	ND	ND	ND	ND	ND	ND	ND	ND	ND	ND	ND	ND	126	ND	ND	ND	ND	ND	ND	ND	ND	ND	ND	ND		ND	ND
m11	wk044	wk044_TB		_	TB		0.4	0.4	WD	ND	ND	ND	1.4	ND	ND	ND	ND	ND	ND	ND	ND	ND	ND	ND	ND	ND	ND	ND	ND	ND	ND	ND	ND	ND	0.5	ND	ND	ND	ND	ND	ND	ND	ND	ND	ND	ND		ND	ND
m11	wk044	wk044_TP		_	TP		6.9	7	WD	ND	ND	ND	5.9	ND	ND	ND	ND	ND	ND	ND	ND	ND	ND	ND	ND	ND	ND	ND	ND	ND	ND	ND	ND	ND	7.9	ND	ND	ND	ND	ND	ND	ND	ND	ND	ND	ND		ND	ND
m11	wk044	wk044_Alb		_	Alb		4.2	4.5	WD	ND	ND	ND	3.9	ND	ND	ND	ND	ND	ND	ND	ND	ND	ND	ND	ND	ND	ND	ND	ND	ND	ND	ND	ND	ND	4.5	ND	ND	ND	ND	ND	ND	ND	ND	ND	ND	ND		ND	ND
m11	wk044	wk044_BUN		_	BUN		10.2	ND	WD	ND	ND	ND	6.5	ND	ND	ND	ND	ND	ND	ND	ND	ND	ND	ND	ND	ND	ND	ND	ND	ND	ND	ND	ND	ND	13.4	ND	ND	ND	ND	ND	ND	ND	ND	ND	ND	ND		ND	ND
m11	wk044	wk044_Cr		_	Cr		0.7	ND	WD	ND	ND	ND	0.7	ND	ND	ND	ND	ND	ND	ND	ND	ND	ND	ND	ND	ND	ND	ND	ND	ND	ND	ND	ND	ND	0.9	ND	ND	ND	ND	ND	ND	ND	ND	ND	ND	ND		ND	ND
m12	wk048	wk048_date	2010-01-01	_	date	48	2014-07-11	2014-07-04	WD	2014-08-19	2014-07-21	2014-09-16	2014-07-18	2014-07-18	2014-07-21	2014-09-24	2014-10-07	2014-09-25	2014-08-11	2014-07-31	2014-08-11	2014-06-18	2014-11-06	2014-09-26		FU loss	2014-09-23	2014-07-30	2014-09-19	2014-09-17	2014-10-14	2014-12-03	2014-12-16	2014-12-24	2014-09-25	2015-01-14	2014-09-25	2014-10-02	2014-11-27	2014-12-24	2015-01-07	2014-10-15	2015-01-06	2014-11-25	2015-01-05	2015-01-29		2014-12-23
m12	wk048	wk048____PCR		____	PCR		31500000	639	WD	0	29.4	ND	46	729000	28500	0	0	0	148	0	6830	1310	0	76	0	ND	1350	30	0	840	152	0	0	0	9350	0	24800	1310	ND	0	0	23700	ND	0	0	0		314
m12	wk048	wk048____sAgQ		____	sAgQ		0	189.8	WD	3850	590.7	8682	5050	2393	3735	2805	827.3	1098	640.1	8014	830.1	30259		22161	6653	ND	29214	906	3900	1581	1894	1716	ND	1768	5758	5432	1733	1058	5880	1885	408.9	228.3	344.6	2372	345.5	7279	WD	269.1
m12	wk048	wk048_sAg		_	sAg		1	1	WD	ND	1	ND	1	1	1	ND	ND	ND	1	1	1	ND	ND	1	ND	ND	1	ND	1	1	ND	ND	ND	ND	1	ND	1	1	ND	ND	ND	1	ND	1	ND	ND		1
m12	wk048	wk048_sAb		_	sAb		2	1	WD	ND	2	ND	2	2	2	ND	ND	ND	2	2	2	ND	ND	2	ND	ND	2	ND	2	2	ND	ND	ND	ND	2	ND	2	2	ND	ND	ND	2	ND	2	ND	ND		2
m12	wk048	wk048_eAg		_	eAg		2	1	WD	1	1	ND	1	1	1	1	1	1	1	1	1	1	2	1	1	ND	1	1	2	1	1	1	2	1	1	1	1	2	ND	1	1	1	2	2	2	1		2
m12	wk048	wk048_eAb		_	eAb		1	1	WD	2	2	ND	2	2	1	2	2	2	2	2	2	2	2	2	2	ND	2	2	1	2	2	2	2	2	1	2	2	1	ND	2	2	2	2	1	2	2		2
m12	wk048	wk048_WBC		_	WBC		5620	6890	WD	8870	2670	9880	3610	5750	4240	5850	6380	4020	3520	WBC 2.63	1930	7450	3480	2300	9270	ND	4820	5660	3500	3770	5930	4570	7020	7490	5920	3480	3000	3760	4040	6670	7590	2380	4480	2470	2540	7270		5270
m12	wk048	wk048_Hb		_	Hb		14.2	15.4	WD	14.6	13.6	14.3	13.7	13.8	14	14.5	17.4	12.9	13.2	11	13.3	16.8	4.87	10.8	16.3	ND	12.8	14.8	13.7	15.2	16.7	14.9	14.7	16.6	14.4	12.9	12.3	13.2	14	17.3	14.8	13.9	14.1	14.9	12.2	16.4		14.2
m12	wk048	wk048_PLT		_	PLT		153	177	WD	203	101	452	110	109	103	214	162	180	136	117	47	259	91	167	243	ND	123	165	99	148	204	174	186	230	141	158	109	123	183	182	170	61	141	59	49	219		126
m12	wk048	wk048_ANC		_	ANC		3110	2960	WD	6270	950	5200	2180	3560	2150	3160	3500	2170	1680	ANC 0.98	520	3690	2240	570	5060	ND	3440	2880	1710	2030	3300	2140	4770	4410	3140	1750	1190	1960	2270	3840	3410	1140	1920	1030	1510	4140		2420
m12	wk048	wk048_AST		_	AST		106	75	WD	16	25	19	71	27	59	23	58	21	45	32	29	110	12	46	17	ND	31	20	41	29	17	43	18	19	69	16	26	21	19	28	30	34	17	38	27	41		55
m12	wk048	wk048_ALT		_	ALT		247	165	WD	8	31	19	88	25	143	12	107	10	60	37	21	319	15	54	25	ND	30	28	74	52	20	54	14	25	125	8	21	21	13	28	29	42	11	45	22	43		61
m12	wk048	wk048_TB		_	TB		0.33	0.4	WD	0.36	0.7	0.24	1.1	0.5	0.4	0.31	1.08	0.68	0.6	0.4	0.8	1	0.52	0.3	0.68	ND	0.9	0.5	0.4	0.9	0.87	0.78	0.81	0.98	0.7	0.5	0.3	0.4	0.37	0.97	0.47	1	0.5	0.5	0.5	0.7		0.7
m12	wk048	wk048_TP		_	TP		7.3	7.1	WD	7.6	7.4	7.2	6.6	7.7	7.2	7.1	7.5	7	7.4	6.8	7.8	7.5	7	7.6	7.6	ND	7	7	7.8	7.3	7.4	7.4	6.3	8	7.8	6.6	7	7.1	7	7.4	7.3	6.6	7.4	6.9	7.3	7.1		8
m12	wk048	wk048_Alb		_	Alb		4.4	4.6	WD	4.2	4.4	4.6	4.5	4.6	4.2	4.6	4.7	4.3	4.8	4.3	4.7	5	4.6	4.5	4.6	ND	4.6	4.6	4.8	5	4.6	4.9	4.4	5.2	4.6	4.4	4.1	4.5	4.6	4.5	4.5	4.1	4.8	4.4	4.5	5.1		4.2
m12	wk048	wk048_BUN		_	BUN		13.7	9.8	WD	12.4	13.5	9.1	9.9	13.7	7.6	15.5	17.8	14.6	16.5	9.8	12.8	15.6	10.7	6.6	15.2	ND	10	12.6	12.6	8.5	9	13.8	19.9	14.5	18.7	7.7	10.1	14.4	14.3	13.3	11.6	12	16.8	13.2	17.2	13.4		8.4
m12	wk048	wk048_Cr		_	Cr		0.68	0.6	WD	0.87	0.7	0.74	0.6	0.7	0.8	0.88	0.75	0.98	0.8	0.6	0.9	0.9	0.98	0.4	0.95	ND	0.9	1	0.8	0.8	1.07	0.68	0.9	0.76	0.9	0.53	0.7	0.8	0.93	1.05	0.59	0.9	0.68	0.8	0.9	1		0.7
m13	wk052	wk052_date	2010-01-01	_	date	52	ND	ND	WD	ND	ND	ND	ND	2014-08-21	ND	ND	ND	ND	2014-09-12	ND	ND	ND	ND	ND	ND	FU loss	ND	ND	ND	ND	ND	ND	ND	ND	2014-10-31	ND	ND	2014-11-13	ND	ND	ND	2014-11-13	ND	2014-12-24	ND	ND		ND	ND
m13	wk052	wk052____PCR		____	PCR		ND	ND	WD	ND	ND	ND	ND	ND	ND	ND	ND	ND	ND	ND	ND	ND	ND	ND	ND	ND	ND	ND	ND	ND	ND	ND	ND	ND	ND	ND	ND	ND	ND	ND	ND	ND	ND	ND	ND	ND		ND	ND
m13	wk052	wk052____sAgQ		____	sAgQ		ND	ND	WD	ND	ND	ND	ND	13043	ND	ND	ND	ND	722.7	ND	ND	ND	ND	17277	ND	ND	ND	ND	ND	ND	ND	ND	ND	ND	4685	ND	ND	906.8	ND	ND	ND	564.2	ND	1916	ND	ND	WD	ND	ND
m13	wk052	wk052_sAg		_	sAg		ND	ND	WD	ND	ND	ND	ND	ND	ND	ND	ND	ND	ND	ND	ND	ND	ND	ND	ND	ND	ND	ND	ND	ND	ND	ND	ND	ND	ND	ND	ND	ND	ND	ND	ND	ND	ND	ND	ND	ND		ND	ND
m13	wk052	wk052_sAb		_	sAb		ND	ND	WD	ND	ND	ND	ND	ND	ND	ND	ND	ND	ND	ND	ND	ND	ND	ND	ND	ND	ND	ND	ND	ND	ND	ND	ND	ND	ND	ND	ND	ND	ND	ND	ND	ND	ND	ND	ND	ND		ND	ND
m13	wk052	wk052_eAg		_	eAg		ND	ND	WD	ND	ND	ND	ND	ND	ND	ND	ND	ND	ND	ND	ND	ND	ND	ND	ND	ND	ND	ND	ND	ND	ND	ND	ND	ND	ND	ND	ND	ND	ND	ND	ND	ND	ND	ND	ND	ND		ND	ND
m13	wk052	wk052_eAb		_	eAb		ND	ND	WD	ND	ND	ND	ND	ND	ND	ND	ND	ND	ND	ND	ND	ND	ND	ND	ND	ND	ND	ND	ND	ND	ND	ND	ND	ND	ND	ND	ND	ND	ND	ND	ND	ND	ND	ND	ND	ND		ND	ND
m13	wk052	wk052_WBC		_	WBC		ND	ND	WD	ND	ND	ND	ND	ND	ND	ND	ND	ND	ND	ND	ND	ND	ND	ND	ND	ND	ND	ND	ND	ND	ND	ND	ND	ND	ND	ND	ND	ND	ND	ND	ND	ND	ND	4500	ND	ND		ND	ND
m13	wk052	wk052_Hb		_	Hb		ND	ND	WD	ND	ND	ND	ND	ND	ND	ND	ND	ND	ND	ND	ND	ND	ND	ND	ND	ND	ND	ND	ND	ND	ND	ND	ND	ND	ND	ND	ND	ND	ND	ND	ND	ND	ND	15.2	ND	ND		ND	ND
m13	wk052	wk052_PLT		_	PLT		ND	ND	WD	ND	ND	ND	ND	ND	ND	ND	ND	ND	ND	ND	ND	ND	ND	ND	ND	ND	ND	ND	ND	ND	ND	ND	ND	ND	ND	ND	ND	ND	ND	ND	ND	ND	ND	134	ND	ND		ND	ND
m13	wk052	wk052_ANC		_	ANC		ND	ND	WD	ND	ND	ND	ND	ND	ND	ND	ND	ND	ND	ND	ND	ND	ND	ND	ND	ND	ND	ND	ND	ND	ND	ND	ND	ND	ND	ND	ND	ND	ND	ND	ND	ND	ND	2320	ND	ND		ND	ND
m13	wk052	wk052_AST		_	AST		ND	ND	WD	ND	ND	ND	ND	22	ND	ND	ND	ND	21	ND	ND	ND	ND	ND	ND	ND	ND	ND	ND	ND	ND	ND	ND	ND	63	ND	ND	20	ND	ND	ND	26	ND	40	ND	ND		ND	ND
m13	wk052	wk052_ALT		_	ALT		ND	ND	WD	ND	ND	ND	ND	21	ND	ND	ND	ND	32	ND	ND	ND	ND	ND	ND	ND	ND	ND	ND	ND	ND	ND	ND	ND	114	ND	ND	34	ND	ND	ND	24	ND	66	ND	ND		ND	ND
m13	wk052	wk052_TB		_	TB		ND	ND	WD	ND	ND	ND	ND	0.4	ND	ND	ND	ND	0.8	ND	ND	ND	ND	ND	ND	ND	ND	ND	ND	ND	ND	ND	ND	ND	0.8	ND	ND	0.6	ND	ND	ND	0.9	ND	0.5	ND	ND		ND	ND
m13	wk052	wk052_TP		_	TP		ND	ND	WD	ND	ND	ND	ND	7.3	ND	ND	ND	ND	7.3	ND	ND	ND	ND	ND	ND	ND	ND	ND	ND	ND	ND	ND	ND	ND	8.1	ND	ND	7.7	ND	ND	ND	7.8	ND	7.2	ND	ND		ND	ND
m13	wk052	wk052_Alb		_	Alb		ND	ND	WD	ND	ND	ND	ND	4.5	ND	ND	ND	ND	4.7	ND	ND	ND	ND	ND	ND	ND	ND	ND	ND	ND	ND	ND	ND	ND	4.3	ND	ND	4.8	ND	ND	ND	4.9	ND	4.7	ND	ND		ND	ND
m13	wk052	wk052_BUN		_	BUN		ND	ND	WD	ND	ND	ND	ND	16.8	ND	ND	ND	ND	16.5	ND	ND	ND	ND	ND	ND	ND	ND	ND	ND	ND	ND	ND	ND	ND	13.5	ND	ND	14.5	ND	ND	ND	14.1	ND	17.6	ND	ND		ND	ND
m13	wk052	wk052_Cr		_	Cr		ND	ND	WD	ND	ND	ND	ND	0.7	ND	ND	ND	ND	0.8	ND	ND	ND	ND	ND	ND	ND	ND	ND	ND	ND	ND	ND	ND	ND	1	ND	ND	0.9	ND	ND	ND	0.8	ND	0.9	ND	ND		ND	ND
m14	wk056	wk056_date	2010-01-01	_	date	56	ND	ND	WD	ND	ND	ND	ND	ND	ND	ND	ND	ND	ND	ND	ND	ND	ND	2014-11-03	ND	FU loss	ND	ND	ND	ND	ND	ND	ND	ND	ND	ND	ND	ND	ND	ND	ND	ND	ND	ND	ND	ND		ND	ND
m14	wk056	wk056____PCR		____	PCR		ND	ND	WD	ND	ND	ND	ND	ND	ND	ND	ND	ND	ND	ND	ND	ND	ND	ND	ND	ND	ND	ND	ND	ND	ND	ND	ND	ND	ND	ND	ND	ND	ND	ND	ND	ND	ND	ND	ND	ND		ND	ND
m14	wk056	wk056____sAgQ		____	sAgQ		ND	ND	WD	ND	ND	ND	ND	ND	ND	ND	ND	ND	ND	ND	ND	ND	ND	18314	ND	ND	ND	ND	ND	ND	ND	ND	ND	ND	ND	ND	ND	ND	ND	ND	ND	ND	ND	ND	ND	ND	WD	ND	ND
m14	wk056	wk056_sAg		_	sAg		ND	ND	WD	ND	ND	ND	ND	ND	ND	ND	ND	ND	ND	ND	ND	ND	ND	ND	ND	ND	ND	ND	ND	ND	ND	ND	ND	ND	ND	ND	ND	ND	ND	ND	ND	ND	ND	ND	ND	ND		ND	ND
m14	wk056	wk056_sAb		_	sAb		ND	ND	WD	ND	ND	ND	ND	ND	ND	ND	ND	ND	ND	ND	ND	ND	ND	ND	ND	ND	ND	ND	ND	ND	ND	ND	ND	ND	ND	ND	ND	ND	ND	ND	ND	ND	ND	ND	ND	ND		ND	ND
m14	wk056	wk056_eAg		_	eAg		ND	ND	WD	ND	ND	ND	ND	ND	ND	ND	ND	ND	ND	ND	ND	ND	ND	ND	ND	ND	ND	ND	ND	ND	ND	ND	ND	ND	ND	ND	ND	ND	ND	ND	ND	ND	ND	ND	ND	ND		ND	ND
m14	wk056	wk056_eAb		_	eAb		ND	ND	WD	ND	ND	ND	ND	ND	ND	ND	ND	ND	ND	ND	ND	ND	ND	ND	ND	ND	ND	ND	ND	ND	ND	ND	ND	ND	ND	ND	ND	ND	ND	ND	ND	ND	ND	ND	ND	ND		ND	ND
m14	wk056	wk056_WBC		_	WBC		ND	ND	WD	ND	ND	ND	ND	ND	ND	ND	ND	ND	ND	ND	ND	ND	ND	5280	ND	ND	ND	ND	ND	ND	ND	ND	ND	ND	ND	ND	ND	ND	ND	ND	ND	ND	ND	ND	ND	ND		ND	ND
m14	wk056	wk056_Hb		_	Hb		ND	ND	WD	ND	ND	ND	ND	ND	ND	ND	ND	ND	ND	ND	ND	ND	ND	11.6	ND	ND	ND	ND	ND	ND	ND	ND	ND	ND	ND	ND	ND	ND	ND	ND	ND	ND	ND	ND	ND	ND		ND	ND
m14	wk056	wk056_PLT		_	PLT		ND	ND	WD	ND	ND	ND	ND	ND	ND	ND	ND	ND	ND	ND	ND	ND	ND	226	ND	ND	ND	ND	ND	ND	ND	ND	ND	ND	ND	ND	ND	ND	ND	ND	ND	ND	ND	ND	ND	ND		ND	ND
m14	wk056	wk056_ANC		_	ANC		ND	ND	WD	ND	ND	ND	ND	ND	ND	ND	ND	ND	ND	ND	ND	ND	ND	2330	ND	ND	ND	ND	ND	ND	ND	ND	ND	ND	ND	ND	ND	ND	ND	ND	ND	ND	ND	ND	ND	ND		ND	ND
m14	wk056	wk056_AST		_	AST		ND	ND	WD	ND	ND	ND	ND	ND	ND	ND	ND	ND	ND	ND	ND	ND	ND	24	ND	ND	ND	ND	ND	ND	ND	ND	ND	ND	ND	ND	ND	ND	ND	ND	ND	ND	ND	ND	ND	ND		ND	ND
m14	wk056	wk056_ALT		_	ALT		ND	ND	WD	ND	ND	ND	ND	ND	ND	ND	ND	ND	ND	ND	ND	ND	ND	25	ND	ND	ND	ND	ND	ND	ND	ND	ND	ND	ND	ND	ND	ND	ND	ND	ND	ND	ND	ND	ND	ND		ND	ND
m14	wk056	wk056_TB		_	TB		ND	ND	WD	ND	ND	ND	ND	ND	ND	ND	ND	ND	ND	ND	ND	ND	ND	0.5	ND	ND	ND	ND	ND	ND	ND	ND	ND	ND	ND	ND	ND	ND	ND	ND	ND	ND	ND	ND	ND	ND		ND	ND
m14	wk056	wk056_TP		_	TP		ND	ND	WD	ND	ND	ND	ND	ND	ND	ND	ND	ND	ND	ND	ND	ND	ND	8.3	ND	ND	ND	ND	ND	ND	ND	ND	ND	ND	ND	ND	ND	ND	ND	ND	ND	ND	ND	ND	ND	ND		ND	ND
m14	wk056	wk056_Alb		_	Alb		ND	ND	WD	ND	ND	ND	ND	ND	ND	ND	ND	ND	ND	ND	ND	ND	ND	4.9	ND	ND	ND	ND	ND	ND	ND	ND	ND	ND	ND	ND	ND	ND	ND	ND	ND	ND	ND	ND	ND	ND		ND	ND
m14	wk056	wk056_BUN		_	BUN		ND	ND	WD	ND	ND	ND	ND	ND	ND	ND	ND	ND	ND	ND	ND	ND	ND	11.6	ND	ND	ND	ND	ND	ND	ND	ND	ND	ND	ND	ND	ND	ND	ND	ND	ND	ND	ND	ND	ND	ND		ND	ND
m14	wk056	wk056_Cr		_	Cr		ND	ND	WD	ND	ND	ND	ND	ND	ND	ND	ND	ND	ND	ND	ND	ND	ND	0.6	ND	ND	ND	ND	ND	ND	ND	ND	ND	ND	ND	ND	ND	ND	ND	ND	ND	ND	ND	ND	ND	ND		ND	ND
m15	wk060	wk060_date	2010-01-01	_	date	60	2014-10-10	2014-10-02	WD	2014-11-18	2014-10-17	2014-12-16	2014-10-02	2014-10-16	2014-10-13	2014-12-16	2015-03-17	2014-12-18	2014-11-04	2014-10-30	2014-10-31	2014-09-11	2015-02-12	2014-12-05	2015-02-11	FU loss	2014-12-09	2014-10-23	2014-12-11	2014-12-11	2015-01-08	2015-03-04	2015-03-17	2015-04-08	2014-12-11	2015-05-07	2014-12-11	2015-01-08	2015-02-13	2015-03-25	2015-04-08	2015-01-13	2015-04-07	2015-02-17	2015-03-31	2015-04-30		2015-04-03
m15	wk060	wk060____PCR		____	PCR		35200000	3300	WD	0	170000000	0	31500	170000000	5240000	0	ND	0	170000000	244000	170000000	195	0	22900	0	ND	6250000	62	19900	170000000	114	0	0	0	11300	0	778	0	0	0	0	156000000	0	141	0	26		170000000
m15	wk060	wk060____sAgQ		____	sAgQ		4552	47.5	WD	4212	52810	8555	5617	54670	6408	2571	ND	1151	34528	9824	21669	10117	6253	18314	5795	ND	31673	925.2	5196	34002	1879	1545	971.6	1617	4255	4353	1727	843.2	5745	1885	408.9	10814	285.5	1808	283.3	5833	WD	149.5
m15	wk060	wk060_sAg		_	sAg		1	1	WD	ND	1	ND	1	1	1	ND	ND	ND	1	1	1	ND	ND	1	ND	ND	1	ND	1	1	ND	ND	ND	ND	1	ND	1	1	ND	ND	ND	1	ND	1	ND	ND		ND
m15	wk060	wk060_sAb		_	sAb		3	1	WD	ND	2	ND	2	2	2	ND	ND	ND	2	2	2	ND	ND	2	ND	ND	2	ND	2	2	ND	ND	ND	ND	2	ND	2	2	ND	ND	ND	2	ND	2	ND	ND		ND
m15	wk060	wk060_eAg		_	eAg		1	1	WD	1	1	1	1	1	1	1	ND	1	1	1	1	1	2	1	1	ND	1	1	2	1	1	1	2	1	1	2	1	2	1	1	1	1	2	2	2	1		1
m15	wk060	wk060_eAb		_	eAb		2	1	WD	2	2	2	2	2	2	2	ND	2	2	2	2	2	2	2	2	ND	2	2	1	2	2	2	2	2	2	2	2	1	2	2	2	2	2	1	2	2		2
m15	wk060	wk060_WBC		_	WBC		7210	8950	WD	7.83	5430	11290	5650	6720	6300	5750	ND	6110	7600	5470	3200	9230	4250	4650	9330	ND	4600	5600	5640	4820	4840	5310	8260	8400	5760	5890	3830	6270	4410	7100	6780	8070	4300	5150	2090	5630		7080
m15	wk060	wk060_Hb		_	Hb		14.6	16	WD	14.8	15.5	13.5	15.4	15.2	15.3	15.8	ND	13.4	15.1	12.6	12.8	17	15.9	11.7	15.9	ND	16.6	15.6	15.8	16.6	16.2	14.4	14.1	16.4	15.5	13.1	14.1	15.5	14.5	18	14.2	16	14.1	16.3	11.7	16.6		14.4
m15	wk060	wk060_PLT		_	PLT		170	238	WD	188	175	456	161	133	176	232	ND	185	209	213	86	256	100	216	272	ND	190	146	164	187	231	154	221	245	216	193	197	105	179	194	158	110	140	163	42	202		184
m15	wk060	wk060_ANC		_	ANC		4500	4150	WD	5190	2550	6890	3700	4070	3340	2750	ND	3080	3570	2800	1510	5880	2.7	1080	5950	ND	2150	2710	3220	2950	2390	2720	5860	3860	1870	3480	1430	3020	2680	3450	3150	6140	2010	2630	1310	2990		3490
m15	wk060	wk060_AST		_	AST		66	32	WD	14	102	20	32	28	31	24	ND	21	33	22	24	64	18	27	18	ND	31	24	24	94	21	26	15	21	48	19	24	17	19	25	26	245	18	30	30	34		42
m15	wk060	wk060_ALT		_	ALT		181	63	WD	11	162	26	30	33	63	17	ND	9	57	21	20	170	14	25	29	ND	31	29	33	270	25	25	15	18	74	9	18	20	13	27	28	465	14	37	27	42		68
m15	wk060	wk060_TB		_	TB		0.31	0.4	WD	0.67	0.9	0.3	1.6	0.5	0.3	0.3	ND	0.51	0.6	0.6	0.7	0.36	0.91	0.5	1.06	ND	0.8	0.5	0.4	1	0.8	0.34	0.76	0.71	0.6	0.39	0.2	0.4	0.67	0.98	0.39	1	0.4	0.5	0.7	0.6		0.4
m15	wk060	wk060_TP		_	TP		7.6	7.5	WD	7.6	8	7.3	6.7	7.6	7.4	6.9	ND	6.9	7.2	7.7	7.3	7.1	7.4	8	7	ND	7.5	7.3	8.3	7.4	7	7.7	6.6	7.8	7.9	7.4	7.6	7.5	7.5	8	7.1	7	7.9	7.2	7.5	6.8		7.5
m15	wk060	wk060_Alb		_	Alb		4.5	4.8	WD	4.3	4.5	4.6	4.7	4.7	4.9	4.5	ND	4.3	5	4.5	4.3	4.8	4.7	4.5	4.5	ND	5	4.9	4.7	4.9	4.6	4.8	4.3	5.1	4.3	4.6	4.4	4.5	4.8	5.1	4.4	4.4	4.9	4.7	4.6	4.7		3.9
m15	wk060	wk060_BUN		_	BUN		1.3.7	8.8	WD	13.1	15.2	12.8	7.3	18.6	7.9	14.8	ND	13.6	14.6	8.2	10.5	13	16.7	7.9	10.2	ND	14.9	12.4	10.8	9.8	13.1	20.5	23	11.3	17.7	16.1	10	12.6	12.4	12	12.7	14.7	18.3	16	12.9	8.4		9.9
m15	wk060	wk060_Cr		_	Cr		0.79	0.7	WD	0.99	0.9	0.7	0.7	0.7	0.9	0.8	ND	0.82	1	0.7	0.9	0.77	0.96	0.5	0.99	ND	1	1	0.9	0.9	1.05	0.8	1.03	0.87	1	0.67	0.8	0.9	1.06	1.29	0.63	0.8	1.05	0.9	0.7	0.8		0.9
m16	wk064	wk064_date	2010-01-01	_	date	64	2014-11-14	ND	WD	ND	2014-11-10	ND	ND	ND	ND	ND	ND	ND	ND	2014-12-04	ND	ND	ND	2015-01-02	ND	FU loss	2015-01-14	ND	2015-01-15	ND	ND	ND	ND	.	ND	ND	2015-01-14	ND	ND	ND	ND	ND	ND	ND	ND	ND		ND	ND
m16	wk064	wk064____PCR		____	PCR		ND	ND	WD	ND	ND	ND	ND	ND	ND	ND	ND	ND	ND	ND	ND	ND	ND	ND	ND	ND	ND	ND	ND	ND	ND	ND	ND	ND	ND	ND	ND	ND	ND	ND	ND	ND	ND	ND	ND	ND		ND	ND
m16	wk064	wk064____sAgQ		____	sAgQ		5958	ND	WD	ND	22797	ND	ND	ND	ND	ND	ND	ND	ND	16465	ND	ND	ND	17596	ND	ND	43820	ND	5072	ND	ND	ND	ND	ND	ND	ND	1804	ND	ND	ND	ND	ND	ND	ND	ND	ND	WD	ND	ND
m16	wk064	wk064_sAg		_	sAg		ND	ND	WD	ND	ND	ND	ND	ND	ND	ND	ND	ND	ND	ND	ND	ND	ND	ND	ND	ND	ND	ND	ND	ND	ND	ND	ND	ND	ND	ND	ND	ND	ND	ND	ND	ND	ND	ND	ND	ND		ND	ND
m16	wk064	wk064_sAb		_	sAb		ND	ND	WD	ND	ND	ND	ND	ND	ND	ND	ND	ND	ND	ND	ND	ND	ND	ND	ND	ND	ND	ND	ND	ND	ND	ND	ND	ND	ND	ND	ND	ND	ND	ND	ND	ND	ND	ND	ND	ND		ND	ND
m16	wk064	wk064_eAg		_	eAg		ND	ND	WD	ND	ND	ND	ND	ND	ND	ND	ND	ND	ND	ND	ND	ND	ND	ND	ND	ND	ND	ND	ND	ND	ND	ND	ND	ND	ND	ND	ND	ND	ND	ND	ND	ND	ND	ND	ND	ND		ND	ND
m16	wk064	wk064_eAb		_	eAb		ND	ND	WD	ND	ND	ND	ND	ND	ND	ND	ND	ND	ND	ND	ND	ND	ND	ND	ND	ND	ND	ND	ND	ND	ND	ND	ND	ND	ND	ND	ND	ND	ND	ND	ND	ND	ND	ND	ND	ND		ND	ND
m16	wk064	wk064_WBC		_	WBC		ND	ND	WD	ND	ND	ND	ND	ND	ND	ND	ND	ND	ND	ND	ND	ND	ND	ND	ND	ND	ND	ND	ND	ND	ND	ND	ND	ND	ND	ND	ND	ND	ND	ND	ND	ND	ND	ND	ND	ND		ND	ND
m16	wk064	wk064_Hb		_	Hb		ND	ND	WD	ND	ND	ND	ND	ND	ND	ND	ND	ND	ND	ND	ND	ND	ND	ND	ND	ND	ND	ND	ND	ND	ND	ND	ND	ND	ND	ND	ND	ND	ND	ND	ND	ND	ND	ND	ND	ND		ND	ND
m16	wk064	wk064_PLT		_	PLT		ND	ND	WD	ND	ND	ND	ND	ND	ND	ND	ND	ND	ND	ND	ND	ND	ND	ND	ND	ND	ND	ND	ND	ND	ND	ND	ND	ND	ND	ND	ND	ND	ND	ND	ND	ND	ND	ND	ND	ND		ND	ND
m16	wk064	wk064_ANC		_	ANC		ND	ND	WD	ND	ND	ND	ND	ND	ND	ND	ND	ND	ND	ND	ND	ND	ND	ND	ND	ND	ND	ND	ND	ND	ND	ND	ND	ND	ND	ND	ND	ND	ND	ND	ND	ND	ND	ND	ND	ND		ND	ND
m16	wk064	wk064_AST		_	AST		80	ND	WD	ND	ND	ND	ND	ND	ND	ND	ND	ND	ND	214	ND	ND	ND	25	ND	ND	38	ND	24	ND	ND	ND	ND	ND	ND	ND	25	ND	ND	ND	ND	ND	ND	ND	ND	ND		ND	ND
m16	wk064	wk064_ALT		_	ALT		247	ND	WD	ND	695	ND	ND	ND	ND	ND	ND	ND	ND	421	ND	ND	ND	29	ND	ND	43	ND	34	ND	ND	ND	ND	ND	ND	ND	18	ND	ND	ND	ND	ND	ND	ND	ND	ND		ND	ND
m16	wk064	wk064_TB		_	TB		0.55	ND	WD	ND	0.6	ND	ND	ND	ND	ND	ND	ND	ND	0.4	ND	ND	ND	0.6	ND	ND	1.3	ND	0.5	ND	ND	ND	ND	ND	ND	ND	0.4	ND	ND	ND	ND	ND	ND	ND	ND	ND		ND	ND
m16	wk064	wk064_TP		_	TP		7.6	ND	WD	ND	7.7	ND	ND	ND	ND	ND	ND	ND	ND	7.9	ND	ND	ND	8.1	ND	ND	7.6	ND	8.2	ND	ND	ND	ND	ND	ND	ND	7.6	ND	ND	ND	ND	ND	ND	ND	ND	ND		ND	ND
m16	wk064	wk064_Alb		_	Alb		4.3	ND	WD	ND	4.6	ND	ND	ND	ND	ND	ND	ND	ND	4.9	ND	ND	ND	4.7	ND	ND	4.9	ND	4.8	ND	ND	ND	ND	ND	ND	ND	4.3	ND	ND	ND	ND	ND	ND	ND	ND	ND		ND	ND
m16	wk064	wk064_BUN		_	BUN		10.8	ND	WD	ND	8.3	ND	ND	ND	ND	ND	ND	ND	ND	13.8	ND	ND	ND	7.7	ND	ND	14	ND	12.2	ND	ND	ND	ND	ND	ND	ND	14.3	ND	ND	ND	ND	ND	ND	ND	ND	ND		ND	ND
m16	wk064	wk064_Cr		_	Cr		0.77	ND	WD	ND	0.8	ND	ND	ND	ND	ND	ND	ND	ND	0.7	ND	ND	ND	0.5	ND	ND	1	ND	0.9	ND	ND	ND	ND	ND	ND	ND	0.9	ND	ND	ND	ND	ND	ND	ND	ND	ND		ND	ND
m17	wk068	wk068_date	2010-01-01	_	date	68	ND	ND	WD	ND		ND	ND	ND	ND	ND	ND	ND	ND	ND	ND	ND	ND	ND	ND	FU loss	2015-02-10	ND	ND	ND	ND	ND	ND	ND	ND	ND	ND	ND	ND	ND	ND	ND	ND	ND	ND	ND		ND	ND
m17	wk068	wk068____PCR		____	PCR		ND	ND	WD	ND	ND	ND	ND	ND	ND	ND	ND	ND	ND	ND	ND	ND	ND	ND	ND	ND	ND	ND	ND	ND	ND	ND	ND	ND	ND	ND	ND	ND	ND	ND	ND	ND	ND	ND	ND	ND		ND	ND
m17	wk068	wk068____sAgQ		____	sAgQ		ND	ND	WD	ND	ND	ND	ND	ND	ND	ND	ND	ND	ND	ND	ND	ND	ND	ND	ND	ND	43814	ND	ND	ND	ND	ND	ND	ND	ND	ND	ND	ND	ND	ND	ND	ND	ND	ND	ND	ND	WD	ND	ND
m17	wk068	wk068_sAg		_	sAg		ND	ND	WD	ND	ND	ND	ND	ND	ND	ND	ND	ND	ND	ND	ND	ND	ND	ND	ND	ND	ND	ND	ND	ND	ND	ND	ND	ND	ND	ND	ND	ND	ND	ND	ND	ND	ND	ND	ND	ND		ND	ND
m17	wk068	wk068_sAb		_	sAb		ND	ND	WD	ND	ND	ND	ND	ND	ND	ND	ND	ND	ND	ND	ND	ND	ND	ND	ND	ND	ND	ND	ND	ND	ND	ND	ND	ND	ND	ND	ND	ND	ND	ND	ND	ND	ND	ND	ND	ND		ND	ND
m17	wk068	wk068_eAg		_	eAg		ND	ND	WD	ND	ND	ND	ND	ND	ND	ND	ND	ND	ND	ND	ND	ND	ND	ND	ND	ND	ND	ND	ND	ND	ND	ND	ND	ND	ND	ND	ND	ND	ND	ND	ND	ND	ND	ND	ND	ND		ND	ND
m17	wk068	wk068_eAb		_	eAb		ND	ND	WD	ND	ND	ND	ND	ND	ND	ND	ND	ND	ND	ND	ND	ND	ND	ND	ND	ND	ND	ND	ND	ND	ND	ND	ND	ND	ND	ND	ND	ND	ND	ND	ND	ND	ND	ND	ND	ND		ND	ND
m17	wk068	wk068_WBC		_	WBC		ND	ND	WD	ND	ND	ND	ND	ND	ND	ND	ND	ND	ND	ND	ND	ND	ND	ND	ND	ND	ND	ND	ND	ND	ND	ND	ND	ND	ND	ND	ND	ND	ND	ND	ND	ND	ND	ND	ND	ND		ND	ND
m17	wk068	wk068_Hb		_	Hb		ND	ND	WD	ND	ND	ND	ND	ND	ND	ND	ND	ND	ND	ND	ND	ND	ND	ND	ND	ND	ND	ND	ND	ND	ND	ND	ND	ND	ND	ND	ND	ND	ND	ND	ND	ND	ND	ND	ND	ND		ND	ND
m17	wk068	wk068_PLT		_	PLT		ND	ND	WD	ND	ND	ND	ND	ND	ND	ND	ND	ND	ND	ND	ND	ND	ND	ND	ND	ND	ND	ND	ND	ND	ND	ND	ND	ND	ND	ND	ND	ND	ND	ND	ND	ND	ND	ND	ND	ND		ND	ND
m17	wk068	wk068_ANC		_	ANC		ND	ND	WD	ND	ND	ND	ND	ND	ND	ND	ND	ND	ND	ND	ND	ND	ND	ND	ND	ND	ND	ND	ND	ND	ND	ND	ND	ND	ND	ND	ND	ND	ND	ND	ND	ND	ND	ND	ND	ND		ND	ND
m17	wk068	wk068_AST		_	AST		ND	ND	WD	ND	51	ND	ND	ND	ND	ND	ND	ND	ND	ND	ND	ND	ND	ND	ND	ND	35	ND	ND	ND	ND	ND	ND	ND	ND	ND	ND	ND	ND	ND	ND	ND	ND	ND	ND	ND		ND	ND
m17	wk068	wk068_ALT		_	ALT		ND	ND	WD	ND	125	ND	ND	ND	ND	ND	ND	ND	ND	ND	ND	ND	ND	ND	ND	ND	48	ND	ND	ND	ND	ND	ND	ND	ND	ND	ND	ND	ND	ND	ND	ND	ND	ND	ND	ND		ND	ND
m17	wk068	wk068_TB		_	TB		ND	ND	WD	ND	0.9	ND	ND	ND	ND	ND	ND	ND	ND	ND	ND	ND	ND	ND	ND	ND	0.9	ND	ND	ND	ND	ND	ND	ND	ND	ND	ND	ND	ND	ND	ND	ND	ND	ND	ND	ND		ND	ND
m17	wk068	wk068_TP		_	TP		ND	ND	WD	ND	7.6	ND	ND	ND	ND	ND	ND	ND	ND	ND	ND	ND	ND	ND	ND	ND	7.3	ND	ND	ND	ND	ND	ND	ND	ND	ND	ND	ND	ND	ND	ND	ND	ND	ND	ND	ND		ND	ND
m17	wk068	wk068_Alb		_	Alb		ND	ND	WD	ND	4.7	ND	ND	ND	ND	ND	ND	ND	ND	ND	ND	ND	ND	ND	ND	ND	4.8	ND	ND	ND	ND	ND	ND	ND	ND	ND	ND	ND	ND	ND	ND	ND	ND	ND	ND	ND		ND	ND
m17	wk068	wk068_BUN		_	BUN		ND	ND	WD	ND	13.9	ND	ND	ND	ND	ND	ND	ND	ND	ND	ND	ND	ND	ND	ND	ND	16.7	ND	ND	ND	ND	ND	ND	ND	ND	ND	ND	ND	ND	ND	ND	ND	ND	ND	ND	ND		ND	ND
m17	wk068	wk068_Cr		_	Cr		ND	ND	WD	ND	0.9	ND	ND	ND	ND	ND	ND	ND	ND	ND	ND	ND	ND	ND	ND	ND	1	ND	ND	ND	ND	ND	ND	ND	ND	ND	ND	ND	ND	ND	ND	ND	ND	ND	ND	ND		ND	ND
m18	wk072	wk072_date	2010-01-01	_	date	72	2015-01-09	2014-12-12	WD	2015-03-04	2015-01-09	2015-03-17	2014-12-26	2015-01-08	2015-01-09	2015-03-18	2015-03-17	2015-03-19	2015-01-20	2015-02-02	2015-02-10	2014-12-10	2015-05-21	2015-02-16	2015-05-13	FU loss	2015-03-03	2015-01-26	2015-03-04	2015-03-03	2015-04-09	2015-06-03	2015-06-09	2015-07-08	2015-03-19	2015-08-12	2015-03-20	2015-04-09	2015-05-12	2015-07-01	2015-07-01	2015-04-06	2015-07-07	2015-05-12	2015-07-03	FU loss		2015-06-16
m18	wk072	wk072____PCR		____	PCR		2260	4590	WD	0	390	0	54500000	37600	5500	0	0	0	2210	1110	752000	75.5	0	7310	0	ND	31200000	0	0	201	208	0	0	0	6320	0	12800000	126	ND	0	0	1000	ND	526	0	FU loss		427
m18	wk072	wk072____sAgQ		____	sAgQ		3434	154.7	WD	3175	1267	6169	18226	77950	9103	2087	710.2	999.8	4170	13630	42863	4773	ND	17650	4843	ND	35065	1048	4167	378.5	1558	1454	883.2	1329	2980	4308	1884	537.5	4809	1355	301.2	1716	250.6	1386	255.3	FU loss	WD	94.42
m18	wk072	wk072_sAg		_	sAg		1	1	WD	ND	1	ND	1	ND	1	ND	ND	ND	ND	ND	ND	ND	ND	ND	ND	ND	ND	ND	ND	ND	ND	ND	ND	ND	ND	ND	ND	ND	ND	ND	ND	ND	ND	ND	ND	FU loss		ND
m18	wk072	wk072_sAb		_	sAb		1	1	WD	ND	2	ND	2	ND	2	ND	ND	ND	ND	ND	ND	ND	ND	ND	ND	ND	ND	ND	ND	ND	ND	ND	ND	ND	ND	ND	ND	ND	ND	ND	ND	ND	ND	ND	ND	FU loss		ND
m18	wk072	wk072_eAg		_	eAg		1	1	WD	1	1	1	1	1	1	1	1	1	1	2	1	1	2	2	1	ND	1	1	2	1	1	1	2	1	1	1	1	2	ND	1	1	1	ND	2	2	FU loss		2
m18	wk072	wk072_eAb		_	eAb		2	1	WD	2	2	2	2	2	2	2	2	2	2	1	2	2	2	1	2	ND	2	2	1	2	2	2	2	2	2	2	2	1	ND	2	2	2	ND	1	2	FU loss		2
m18	wk072	wk072_WBC		_	WBC		8320	7860	WD	8080	6550	10260	5480	5970	6100	8310	5610	5850	5240	5190	2830	5550	4000	7150	8060	ND	5860	4340	6890	5430	4970	5520	6990	7640	5980	3910	3540	5860	3360	5500	6630	5490	4060	7550	2440	FU loss		9840
m18	wk072	wk072_Hb		_	Hb		15.3	17.3	WD	15.2	15.2	11.9	16.1	15.2	15.7	14.5	16.6	12.8	14.4	12.4	13.7	17	15	11.6	16.3	ND	15.3	14.9	16.3	16.6	17.2	15	14	15.7	15.8	12.7	14.4	14.9	13.3	17.1	14.4	15.8	13.8	16.6	11.7	FU loss		14.5
m18	wk072	wk072_PLT		_	PLT		230	274	WD	190	179	438	173	134	150	222	185	176	202	224	93	228	92	199	311	ND	254	157	163	203	212	172	189	233	215	174	174	114	177	176	187	121	153	225	45	FU loss		230
m18	wk072	wk072_ANC		_	ANC		4630	3720	WD	5740	3140	5960	3910	3460	3470	4400	2640	2860	2340	2720	1410	2610	2440	4010	4970	ND	3620	1960	3960	3190	2390	2510	4620	3780	3040	1640	1420	2970	1570	2830	3390	3340	1990	4280	1310	FU loss		4270
m18	wk072	wk072_AST		_	AST		74	29	WD	17	35	11	44	25	24	23	40	23	23	18	39	63	15	23	20	ND	38	30	17	26	20	24	16	19	34	16	25	22	19	23	39	36	18	48	31	FU loss		33
m18	wk072	wk072_ALT		_	ALT		176	63	WD	11	76	13	53	25	33	12	60	10	44	17	44	207	15	23	36	ND	55	40	25	92	28	15	19	26	48	11	16	28	13	26	38	57	16	32	26	FU loss		39
m18	wk072	wk072_TB		_	TB		0.6	0.4	WD	0.5	1.1	0.1	1.9	0.4	0.5	0.2	0.8	0.54	1.1	0.5	0.6	0.56	0.5	0.4	0.6	ND	1.5	0.4	0.5	1.2	1.18	0.88	0.7	0.6	1.1	0.4	0.9	0.8	0.23	0.6	0.7	0.8	0.6	0.6	0.6	FU loss		0.6
m18	wk072	wk072_TP		_	TP		7.8	8	WD	8.1	7.6	6.8	6.9	7.2	7.1	6.9	7.6	7.2	7	6.9	7	7.5	7.2	7.8	7.5	ND	7.4	6.9	8.3	7	7.2	7.5	6.5	7.6	8.4	6.5	7	7.2	6.7	7.4	7.1	6.8	7.8	7.4	7.4	FU loss		7.8
m18	wk072	wk072_Alb		_	Alb		4.7	4.9	WD	4.5	4.8	3.9	4.7	4.5	4.6	4.6	4.6	4.2	4.7	4.8	4.3	5	4.5	4.4	4.8	ND	4.7	4.6	5.1	4.7	4.7	4.9	4.6	4.9	4.5	4.2	4.5	4.8	4.3	4.7	4.4	4.4	4.8	4.6	4.6	FU loss		3.7
m18	wk072	wk072_BUN		_	BUN		11.7	10.1	WD	13.8	14.5	12.2	8.6	17.5	9.7	12.8	17.1	15.6	18.2	14	9.7	9.3	17.1	12.2	10.8	ND	10.6	11.2	16.7	10.4	10.6	75.5	21	16.2	14.6	10.6	19.6	16.7	13.7	16.1	13.5	15.2	15.3	15.1	14.6	FU loss		9.1
m18	wk072	wk072_Cr		_	Cr		0.9	0.8	WD	0.8	0.8	0.6	0.7	0.7	0.9	0.8	0.8	1	0.9	0.7	0.9	0.6	0.8	0.5	1	ND	1	0.9	1	1	1.1	0.77	1	0.7	1	0.6	1	1	0.98	1.2	0.6		0.7	1	0.8	FU loss		0.9
m19	wk076	wk076_date	2010-01-01	_	date	76	ND	ND	WD	ND	ND	ND	ND	ND	ND	ND	ND	ND	ND	ND	ND	ND	ND	ND	ND	FU loss	ND	ND	ND	ND	ND	ND	ND	ND	ND	ND	ND	2015-05-14	ND	ND	ND	ND	ND	2015-06-09	ND	ND		ND	ND
m19	wk076	wk076____PCR		____	PCR		ND	ND	WD	ND	ND	ND	ND	ND	ND	ND	ND	ND	ND	ND	ND	ND	ND	ND	ND	ND	ND	ND	ND	ND	ND	ND	ND	ND	ND	ND	ND	ND	ND	ND	ND	ND	ND	ND	ND	ND		ND	ND
m19	wk076	wk076____sAgQ		____	sAgQ		2444	283.8	WD	ND	ND	ND	ND	ND	ND	ND	ND	ND	ND	ND	ND	ND	ND	ND	ND	ND	ND	ND	ND	ND	ND	ND	ND	ND	ND	ND	ND	453.3	ND	ND	ND	ND	ND	1339	ND	ND	WD	ND	ND
m19	wk076	wk076_sAg		_	sAg		ND	ND	WD	ND	ND	ND	ND	ND	ND	ND	ND	ND	ND	ND	ND	ND	ND	ND	ND	ND	ND	ND	ND	ND	ND	ND	ND	ND	ND	ND	ND	ND	ND	ND	ND	ND	ND	ND	ND	ND		ND	ND
m19	wk076	wk076_sAb		_	sAb		ND	ND	WD	ND	ND	ND	ND	ND	ND	ND	ND	ND	ND	ND	ND	ND	ND	ND	ND	ND	ND	ND	ND	ND	ND	ND	ND	ND	ND	ND	ND	ND	ND	ND	ND	ND	ND	ND	ND	ND		ND	ND
m19	wk076	wk076_eAg		_	eAg		ND	ND	WD	ND	ND	ND	ND	ND	ND	ND	ND	ND	ND	ND	ND	ND	ND	ND	ND	ND	ND	ND	ND	ND	ND	ND	ND	ND	ND	ND	ND	ND	ND	ND	ND	ND	ND	ND	ND	ND		ND	ND
m19	wk076	wk076_eAb		_	eAb		ND	ND	WD	ND	ND	ND	ND	ND	ND	ND	ND	ND	ND	ND	ND	ND	ND	ND	ND	ND	ND	ND	ND	ND	ND	ND	ND	ND	ND	ND	ND	ND	ND	ND	ND	ND	ND	ND	ND	ND		ND	ND
m19	wk076	wk076_WBC		_	WBC		ND	ND	WD	ND	ND	ND	ND	ND	ND	ND	ND	ND	ND	ND	ND	ND	ND	ND	ND	ND	ND	ND	ND	ND	ND	ND	ND	ND	ND	ND	ND	ND	ND	ND	ND	ND	ND	ND	ND	ND		ND	ND
m19	wk076	wk076_Hb		_	Hb		ND	ND	WD	ND	ND	ND	ND	ND	ND	ND	ND	ND	ND	ND	ND	ND	ND	ND	ND	ND	ND	ND	ND	ND	ND	ND	ND	ND	ND	ND	ND	ND	ND	ND	ND	ND	ND	ND	ND	ND		ND	ND
m19	wk076	wk076_PLT		_	PLT		ND	ND	WD	ND	ND	ND	ND	ND	ND	ND	ND	ND	ND	ND	ND	ND	ND	ND	ND	ND	ND	ND	ND	ND	ND	ND	ND	ND	ND	ND	ND	ND	ND	ND	ND	ND	ND	ND	ND	ND		ND	ND
m19	wk076	wk076_ANC		_	ANC		ND	ND	WD	ND	ND	ND	ND	ND	ND	ND	ND	ND	ND	ND	ND	ND	ND	ND	ND	ND	ND	ND	ND	ND	ND	ND	ND	ND	ND	ND	ND	ND	ND	ND	ND	ND	ND	ND	ND	ND		ND	ND
m19	wk076	wk076_AST		_	AST		ND	ND	WD	ND	ND	ND	ND	ND	ND	ND	ND	ND	ND	ND	ND	ND	ND	ND	ND	ND	ND	ND	ND	ND	ND	ND	ND	ND	ND	ND	ND	21	ND	ND	ND	ND	ND	24	ND	ND		ND	ND
m19	wk076	wk076_ALT		_	ALT		ND	ND	WD	ND	ND	ND	ND	ND	ND	ND	ND	ND	ND	ND	ND	ND	ND	ND	ND	ND	ND	ND	ND	ND	ND	ND	ND	ND	ND	ND	ND	20	ND	ND	ND	ND	ND	34	ND	ND		ND	ND
m19	wk076	wk076_TB		_	TB		ND	ND	WD	ND	ND	ND	ND	ND	ND	ND	ND	ND	ND	ND	ND	ND	ND	ND	ND	ND	ND	ND	ND	ND	ND	ND	ND	ND	ND	ND	ND	0.7	ND	ND	ND	ND	ND	0.9	ND	ND		ND	ND
m19	wk076	wk076_TP		_	TP		ND	ND	WD	ND	ND	ND	ND	ND	ND	ND	ND	ND	ND	ND	ND	ND	ND	ND	ND	ND	ND	ND	ND	ND	ND	ND	ND	ND	ND	ND	ND	7.3	ND	ND	ND	ND	ND	7	ND	ND		ND	ND
m19	wk076	wk076_Alb		_	Alb		ND	ND	WD	ND	ND	ND	ND	ND	ND	ND	ND	ND	ND	ND	ND	ND	ND	ND	ND	ND	ND	ND	ND	ND	ND	ND	ND	ND	ND	ND	ND	4.7	ND	ND	ND	ND	ND	4.7	ND	ND		ND	ND
m19	wk076	wk076_BUN		_	BUN		ND	ND	WD	ND	ND	ND	ND	ND	ND	ND	ND	ND	ND	ND	ND	ND	ND	ND	ND	ND	ND	ND	ND	ND	ND	ND	ND	ND	ND	ND	ND	14.1	ND	ND	ND	ND	ND	17.5	ND	ND		ND	ND
m19	wk076	wk076_Cr		_	Cr		ND	ND	WD	ND	ND	ND	ND	ND	ND	ND	ND	ND	ND	ND	ND	ND	ND	ND	ND	ND	ND	ND	ND	ND	ND	ND	ND	ND	ND	ND	ND	1	ND	ND	ND	ND	ND	1	ND	ND		ND	ND
m20	wk080	wk080_date	2010-01-01	_	date	80		ND	WD	ND	ND	ND	ND	ND	ND	ND	ND	ND	ND	ND	ND	ND	ND	ND	ND	FU loss	ND	ND	ND	ND	ND	ND	ND	ND	ND	ND	ND	ND	ND	ND	ND	ND	ND	ND	ND	ND		ND	ND
m20	wk080	wk080____PCR		____	PCR			ND	WD	ND	ND	ND	ND	ND	ND	ND	ND	ND	ND	ND	ND	ND	ND	ND	ND	ND	ND	ND	ND	ND	ND	ND	ND	ND	ND	ND	ND	ND	ND	ND	ND	ND	ND	ND	ND	ND		ND	ND
m20	wk080	wk080____sAgQ		____	sAgQ		ND	438.6	WD	ND	ND	ND	ND	ND	ND	ND	ND	ND	ND	ND	ND	ND	ND	ND	ND	ND	ND	ND	ND	ND	ND	ND	ND	ND	ND	ND	ND	ND	ND	ND	ND	ND	ND	ND	ND	ND	WD	ND	ND
m20	wk080	wk080_sAg		_	sAg			ND	WD	ND	ND	ND	ND	ND	ND	ND	ND	ND	ND	ND	ND	ND	ND	ND	ND	ND	ND	ND	ND	ND	ND	ND	ND	ND	ND	ND	ND	ND	ND	ND	ND	ND	ND	ND	ND	ND		ND	ND
m20	wk080	wk080_sAb		_	sAb			ND	WD	ND	ND	ND	ND	ND	ND	ND	ND	ND	ND	ND	ND	ND	ND	ND	ND	ND	ND	ND	ND	ND	ND	ND	ND	ND	ND	ND	ND	ND	ND	ND	ND	ND	ND	ND	ND	ND		ND	ND
m20	wk080	wk080_eAg		_	eAg			ND	WD	ND	ND	ND	ND	ND	ND	ND	ND	ND	ND	ND	ND	ND	ND	ND	ND	ND	ND	ND	ND	ND	ND	ND	ND	ND	ND	ND	ND	ND	ND	ND	ND	ND	ND	ND	ND	ND		ND	ND
m20	wk080	wk080_eAb		_	eAb			ND	WD	ND	ND	ND	ND	ND	ND	ND	ND	ND	ND	ND	ND	ND	ND	ND	ND	ND	ND	ND	ND	ND	ND	ND	ND	ND	ND	ND	ND	ND	ND	ND	ND	ND	ND	ND	ND	ND		ND	ND
m20	wk080	wk080_WBC		_	WBC			ND	WD	ND	ND	ND	ND	ND	ND	ND	ND	ND	ND	ND	ND	ND	ND	ND	ND	ND	ND	ND	ND	ND	ND	ND	ND	ND	ND	ND	ND	ND	ND	ND	ND	ND	ND	ND	ND	ND		ND	ND
m20	wk080	wk080_Hb		_	Hb			ND	WD	ND	ND	ND	ND	ND	ND	ND	ND	ND	ND	ND	ND	ND	ND	ND	ND	ND	ND	ND	ND	ND	ND	ND	ND	ND	ND	ND	ND	ND	ND	ND	ND	ND	ND	ND	ND	ND		ND	ND
m20	wk080	wk080_PLT		_	PLT			ND	WD	ND	ND	ND	ND	ND	ND	ND	ND	ND	ND	ND	ND	ND	ND	ND	ND	ND	ND	ND	ND	ND	ND	ND	ND	ND	ND	ND	ND	ND	ND	ND	ND	ND	ND	ND	ND	ND		ND	ND
m20	wk080	wk080_ANC		_	ANC			ND	WD	ND	ND	ND	ND	ND	ND	ND	ND	ND	ND	ND	ND	ND	ND	ND	ND	ND	ND	ND	ND	ND	ND	ND	ND	ND	ND	ND	ND	ND	ND	ND	ND	ND	ND	ND	ND	ND		ND	ND
m20	wk080	wk080_AST		_	AST			ND	WD	ND	ND	ND	ND	ND	ND	ND	ND	ND	ND	ND	ND	ND	ND	ND	ND	ND	ND	ND	ND	ND	ND	ND	ND	ND	ND	ND	ND	ND	ND	ND	ND	ND	ND	ND	ND	ND		ND	ND
m20	wk080	wk080_ALT		_	ALT			ND	WD	ND	ND	ND	ND	ND	ND	ND	ND	ND	ND	ND	ND	ND	ND	ND	ND	ND	ND	ND	ND	ND	ND	ND	ND	ND	ND	ND	ND	ND	ND	ND	ND	ND	ND	ND	ND	ND		ND	ND
m20	wk080	wk080_TB		_	TB			ND	WD	ND	ND	ND	ND	ND	ND	ND	ND	ND	ND	ND	ND	ND	ND	ND	ND	ND	ND	ND	ND	ND	ND	ND	ND	ND	ND	ND	ND	ND	ND	ND	ND	ND	ND	ND	ND	ND		ND	ND
m20	wk080	wk080_TP		_	TP			ND	WD	ND	ND	ND	ND	ND	ND	ND	ND	ND	ND	ND	ND	ND	ND	ND	ND	ND	ND	ND	ND	ND	ND	ND	ND	ND	ND	ND	ND	ND	ND	ND	ND	ND	ND	ND	ND	ND		ND	ND
m20	wk080	wk080_Alb		_	Alb			ND	WD	ND	ND	ND	ND	ND	ND	ND	ND	ND	ND	ND	ND	ND	ND	ND	ND	ND	ND	ND	ND	ND	ND	ND	ND	ND	ND	ND	ND	ND	ND	ND	ND	ND	ND	ND	ND	ND		ND	ND
m20	wk080	wk080_BUN		_	BUN			ND	WD	ND	ND	ND	ND	ND	ND	ND	ND	ND	ND	ND	ND	ND	ND	ND	ND	ND	ND	ND	ND	ND	ND	ND	ND	ND	ND	ND	ND	ND	ND	ND	ND	ND	ND	ND	ND	ND		ND	ND
m20	wk080	wk080_Cr		_	Cr			ND	WD	ND	ND	ND	ND	ND	ND	ND	ND	ND	ND	ND	ND	ND	ND	ND	ND	ND	ND	ND	ND	ND	ND	ND	ND	ND	ND	ND	ND	ND	ND	ND	ND	ND	ND	ND	ND	ND		ND	ND
m21	wk096	wk096_date	2010-01-01	_	date	96	2015-03-20	2015-03-20	WD	2015-05-22	2015-04-03	2015-06-16	2015-03-30	ND	2015-03-30	2015-06-23	2015-07-27	2015-06-11	2015-04-27	2015-04-28	2015-05-18	2015-03-02	2015-08-13	2015-05-22	2015-08-12	FU loss	2015-06-02	2015-04-27	2015-05-28	2015-05-28	2015-07-01	2015-08-24	2015-09-15	2015-10-06	2015-06-11	2015-11-09	2015-06-04	2015-06-26	2015-08-11	2015-10-07	2015-10-07	2015-07-08	2015-10-06	2015-08-04	2015-10-06	FU loss		2015-09-09
m21	wk096	wk096____PCR		____	PCR		1030	9310	WD	0	0	0	3910	ND	2380	0	0	0	114	0	33900	0	0	39500	0	ND	10000	62	347	27	217	0	0	0	1390	0	6580	0	25	0	0	915	0	0	0	FU loss		21
m21	wk096	wk096____sAgQ		____	sAgQ		2444	285.1	WD	3023	563	6815	16171	ND	6567	2392	646.7	1024	2915	11922	12492	4773	4365	13991	5237	ND	27327	808.8	4093	625.6	1681	1339	1215	1414	2448	4150	975.7	414.9	4179	1270	334.5	1384	256.4	1231	246.5	FU loss	WD	ND
m21	wk096	wk096_sAg		_	sAg		ND	ND	WD	ND	ND	ND	ND	ND	ND	ND	ND	ND	ND	ND	ND	ND	ND	ND	ND	ND	ND	ND	ND	ND	ND	ND	ND	ND	ND	ND	ND	ND	ND	ND	ND	ND	ND	ND	ND	FU loss		ND
m21	wk096	wk096_sAb		_	sAb		ND	ND	WD	ND	ND	ND	ND	ND	ND	ND	ND	ND	ND	ND	ND	ND	ND	ND	ND	ND	ND	ND	ND	ND	ND	ND	ND	ND	ND	ND	ND	ND	ND	ND	ND	ND	ND	ND	ND	FU loss		ND
m21	wk096	wk096_eAg		_	eAg		1	1	WD	1	1	1	1	ND	1	1	1	1	1	2	1	1	2	2	1	ND	1	1	2	1	1	1	2	1	1	2	1	2	1	1	1	1	2	2	2	FU loss		2
m21	wk096	wk096_eAb		_	eAb		2	1	WD	2	2	2	2	ND	2	2	2	2	2	1	2	2	2	1	2	ND	2	2	1	2	2	2	2	2	2	2	2	1	2	2	2	2	2	1	2	FU loss		2
m21	wk096	wk096_WBC		_	WBC		6780	8070	WD	8460	4850	10810	6470	ND	7320	6530	6410	4930	5450	5150	2700	7460	3820	4300	11890	ND	6610	4590	8670	4850	4350	4460	9270	7150	5620	3690	3590	7160	2220	7500	7760	4960	5170	WBC 4.93	2180	FU loss		7990
m21	wk096	wk096_Hb		_	Hb		14.8	17.1	WD	15.6	14.8	13.2	16.3	ND	16.4	15.5	16	13.7	14.9	11.9	13.2	17.2	15.2	12.4	16.1	ND	16	16.1	16.1	16.1	16.5	15.2	14	16.1	15.8	12.8	15.5	15.7	13.6	17.7	13.9	16.5	13.3	16.3	12.3	FU loss		15.6
m21	wk096	wk096_PLT		_	PLT		217	278	WD	194	187	453	213	ND	175	253	166	186	198	231	78	244	89	224	318	ND	243	175	149	179	238	170	193	229	198	185	149	130	151	187	154	122	133	216	42	FU loss		201
m21	wk096	wk096_ANC		_	ANC		3990	3400	WD	5770	2310	6290	4410	ND	5040	3300	3240	2550	2190	2910	1140	3260	2330	1590	8690	ND	3730	2200	5750	2540	1990	2080	6630	3550	2100	1510	1670	4220	1150	4480	3710	2770	2910	ANC 2.03	1190	FU loss		4530
m21	wk096	wk096_AST		_	AST		32	25	WD	15	18	12	44	ND	21	25	65	18	14	15	82	44	17	21	30	ND	25	19	21	20	27	22	12	17	27	20	121	19	21	29	39	29	22	22	36	FU loss		29
m21	wk096	wk096_ALT		_	ALT		87	44	WD	10	21	12	65	ND	22	12	117	8	19	11	100	122	17	25	55	ND	24	28	22	19	35	16	22	26	37	10	214	18	13	32	37	35	25	25	29	FU loss		29
m21	wk096	wk096_TB		_	TB		0.4	0.3	WD	0.5	0.8	0.3	1.6	ND	0.2	0.6	0.7	0.7	0.6	0.4	0.6	0.81	1.1	0.5	0.5	ND	1.8	0.4	0.6	1.4	0.9	0.8	0.8	0.5	0.6	0.3	0.3	1.2	0.4	1.1	0.4	1.1	0.5	0.8	0.8	FU loss		0.5
m21	wk096	wk096_TP		_	TP		7.4	7.5	WD	7.8	7.3	7.3	6.8	ND	7.1	6.9	7.1	7.8	7	6.6	7.4	7.3	7.3	7.9	7.3	ND	7	7.1	7.9	7	7.6	7.7	6.6	7.6	8.1	6.9	7.3	7.5	7.1	7.5	7.1	7.2	7.3	6.9	7.4	FU loss		8.1
m21	wk096	wk096_Alb		_	Alb		4.6	4.8	WD	4.4	4.5	4.3	4.7	ND	4.5	4.8	4.7	4.4	4.5	4.2	4.5	5.1	4.9	4.6	4.7	ND	4.6	5	5	4.8	4.8	5	4.5	4.7	4.6	4.7	4.3	4.7	4.5	4.5	4.1	4.6	4.5	4.5	4.2	FU loss		4.2
m21	wk096	wk096_BUN		_	BUN		9.6	8.1	WD	12.7	8.6	8.8	7.4	ND	6.9	14.2	16.8	14.5	18.5	12.5	15.6	12.2	15.5	8.3	14	ND	15.4	13.2	16.6	12.1	12.6	14.1	27.3	15.4	21.8	13.8	21.1	15.9	15.3	20	15.7	16.2	15.7	17.6	12.6	FU loss		9.9
m21	wk096	wk096_Cr		_	Cr		0.7	0.8	WD	0.8	0.8	0.7	0.7	ND	1	0.8	0.8	0.8	0.9	0.6	0.9	0.73	0.9	0.5	1	ND	0.8	1	0.7	0.8	1.1	0.8	1	0.6	1	0.6	0.9	0.9	0.9	1.1	0.6	0.8	0.7	0.8	0.7	FU loss		0.7
m24	wk096	wk096_date	2010-01-01	_	date	96	2015-06-04	2015-06-09	WD	2015-08-28	2015-06-26	2015-09-15	2015-06-22	2015-07-09	2015-06-22	2015-09-25	2015-11-13	2015-09-07	2015-07-14	2015-07-21	2015-07-28	2015-03-02	2015-11-19	2015-08-07	2015-11-11	FU loss	2015-08-18	2015-07-22	2015-08-13	2015-09-01	2015-10-08	2015-12-02	2015-12-15	2016-02-03	2015-09-03	2016-02-16	2015-09-08	2015-09-21	2015-10-19	2016-01-06	2016-01-06	2015-09-22	2016-01-05	2015-10-27	2016-01-04	FU loss		2015-12-02
m24	wk096	wk096____PCR		____	PCR		681	2620	WD	0	0	0	63	593	2170	0	0	0	89	0	1960	0	0	14600	84	ND	1560	0	981	0	418	0	0	0	1370	0	0	1180	ND	0	0	1440	ND	45	0	FU loss		0
m24	wk096	wk096____sAgQ		____	sAgQ		1863	359	WD	2376	442.9	11577	20766	52970	6703	2290	537.7	975.8	2558	12759	10155	4773	4112	15315	5795	ND	32690	735.9	3929	746.1	1447	1251	938.7		1706		758.5	361.5	4234	1416	338.1	1221	260.7	1035	229.1	FU loss	WD	56.8
m24	wk096	wk096_sAg		_	sAg		ND	ND	WD	ND	ND	ND	ND	ND	ND	ND	ND	ND	ND	ND	ND	ND	ND	ND	ND	ND	ND	ND	ND	ND	ND	ND	ND	ND	ND	ND	ND	ND	ND	ND	ND	ND	ND	ND	ND	FU loss		ND
m24	wk096	wk096_sAb		_	sAb		ND	ND	WD	ND	ND	ND	ND	ND	ND	ND	ND	ND	ND	ND	ND	ND	ND	ND	ND	ND	ND	ND	ND	ND	ND	ND	ND	ND	ND	ND	ND	ND	ND	ND	ND	ND	ND	ND	ND	FU loss		ND
m24	wk096	wk096_eAg		_	eAg		1	1	WD	1	1	1	1	1	1	1	1	1	1	2	1	1	2	2	1	ND	1	1	2	1	1	1	2	1	1	1	1	2	ND	1	2	1	ND	2	2	FU loss		2
m24	wk096	wk096_eAb		_	eAb		2	1	WD	2	2	2	2	2	2	2	2	2	2	1	2	2	2	1	2	ND	2	2	1	2	2	2	2	2	2	2	2	1	ND	2	2	2	ND	1	2	FU loss		2
m24	wk096	wk096_WBC		_	WBC		7570	8770	WD	8130	WBC 5.85	10150	7060	5800	8700	5650	6490	5290	5850	5910	2930	7460	3810	6070	8460	ND	7580	5650	5890	6560	5070	6070	6260	7980	6340	4870	4600	6600	3680	5950	6840	4430	5060	4960	2530	FU loss		9110
m24	wk096	wk096_Hb		_	Hb		14.6	16.5	WD	14.4	15.4	11.2	15.8	14.8	15.7	14.8	16.4	12.9	15.3	11.6	14.4	17.2	15.1	13	16.7	ND	16.5	15.9	15.5	16.3	15.5	14.3	13.6	15.1	15.9	13.1	15	15.3	13.8	17.2	13.3	16.8	14.6	16.7	11.9	FU loss		15.4
m24	wk096	wk096_PLT		_	PLT		250	285	WD	170	199	516	189	128	184	229	161	169	200	231	91	244	86	246	269	ND	255	164	211	202	200	154	177	226	193	203	160	127	203	159	166	108	148	184	46	FU loss		201
m24	wk096	wk096_ANC		_	ANC		4250	4070	WD	5550	ANC 2.83	7010	5100	3500	5900	2280	3150	2660	2420	3330	1350	3260	2130	2720	5000	ND	4910	2670	2560	3710	2630	3240	3810	4360	2420	2260	2190	3680	2100	3270	4300	2180	2460	1900	1520	FU loss		4510
m24	wk096	wk096_AST		_	AST		34	25	WD	14	17	13	31	22	22	21	70	17	17	16	119	44	18	24	36	ND	24	23	21	17	19	22	17	24	27	22	24	15	17	28	23	24	21	27	40	FU loss		25
m24	wk096	wk096_ALT		_	ALT		90	46	WD	9	15	15	40	23	19	12	110	10	24	13	127	122	19	24	61	ND	24	29	30	13	31	19	18	29	40	16	19	16	9	30	24	29	16	40	34	FU loss		32
m24	wk096	wk096_TB		_	TB		0.2	0.4	WD	0.6	0.9	0.5	1.2	0.7	0.7	0.6	1.2	0.4	0.8	0.5	1	0.81	0.5	0.7	0.7	ND	1.3	0.4	0.5	1.5	0.4	0.5	0.7	0.6	0.6	0.3	0.7	1.1	0.4	0.6	0.5	2	0.6	0.5	0.7	FU loss		0.4
m24	wk096	wk096_TP		_	TP		7.3	7.5	WD	7.4	7.8	7	6.9	6.9	7.1	6.5	7.2	7.5	7.2	6.9	7.6	7.3	7.4	7.9	7.6	ND	7.1	7	8	6.9	6.4	7.3	6.5	7.2	7.7	7	7.1	7	6.9	7.2	7.2	7	7.9	7.5	7.4	FU loss		7.7
m24	wk096	wk096_Alb		_	Alb		4.6	4.8	WD	4.1	4.7	3.6	4.5	4.4	4.7	4.2	4.9	4.4	5.2	4.2	4.5	5.1	4.7	4.7	4.7	ND	5.1	4.5	4.8	4.7	4.5	4.6	4.1	4.8	4.5	4.4	4.5	4.4	4.2	4.6	4.5	4.6	4.8	4.8	4.3	FU loss		3.9
m24	wk096	wk096_BUN		_	BUN		13.3	8	WD	13	12.9	45.1	10.1	15.7	8	12.6	18.9	13.2	19	12.6	15	12.2	13.6	9	10.4	ND	13.8	8	17.9	9.6	13.1	15.4	20.8	14.9	19	11.3	15.4	16.6	17.7	19	14.9	17	15.9	14.5	17.8	FU loss		9.3
m24	wk096	wk096_Cr		_	Cr		0.7	0.7	WD	0.8	0.8	2.3	0.7	0.7	1	0.8	0.7	0.8	0.9	0.7	1	0.73	0.9	0.5	0.9	ND	1	0.8	0.9	0.9	1	0.7	1.1	0.7	0.9	0.5	0.9	1	0.9	1.1	0.5	0.8	0.7	0.9	0.8	FU loss		0.8
m27	wk0108	wk0108_date	2010-01-01	_	date	108	2015-09-04	2015-09-04	WD	2015-12-11	2015-09-30	2015-12-15	2015-10-02	2015-09-17	2015-10-01	2015-12-18	2016-02-12	2015-12-07	2015-10-05	2015-10-08	2015-10-20	2015-08-26	2016-02-25	2015-11-13	2016-02-17	FU loss	2015-11-20	2015-10-21	2015-11-10	2015-11-24	2016-01-07	2016-02-24	2016-03-15	2016-04-27	2015-12-03		2015-12-03	2015-12-03	2016-01-26	2016-04-06	2016-04-06	2015-12-10	2016-04-05	2016-01-19	2016-03-29	FU loss		2016-02-25
m27	wk0108	wk0108____PCR		____	PCR		838	1740	WD	0	0	0	0	638	1130	0	0	0	29	0	369	0	0	4100	62	ND	291	35	90	0	34	0	0	0	1050		0	48	0	0	0	686	0	24	0	FU loss		0
m27	wk0108	wk0108____sAgQ		____	sAgQ		1374	441.5	WD	2736	557.6	7166	19770	61410	5892	2305	───	1087	2336	14033	5865	1996		15347		ND	31190	800.3	4368	842.3	1517		───	───	1320		760.7	411.4	3867	───	───	923.6	───	913.9	───	FU loss	WD
m27	wk0108	wk0108_sAg		_	sAg		ND	ND	WD	ND	ND	ND	ND	ND	ND	ND	ND	ND	ND	ND	ND	ND	ND	ND	ND	ND	ND	ND	ND	ND	ND	ND	ND	ND	ND		ND	ND	ND	ND	ND	ND	ND	ND	ND	FU loss		ND
m27	wk0108	wk0108_sAb		_	sAb		ND	ND	WD	ND	ND	ND	ND	ND	ND	ND	ND	ND	ND	ND	ND	ND	ND	ND	ND	ND	ND	ND	ND	ND	ND	ND	ND	ND	ND		ND	ND	ND	ND	ND	ND	ND	ND	ND	FU loss		ND
m27	wk0108	wk0108_eAg		_	eAg		1	1	WD	1	1	1	1	1	1	1	1	1	1	2	1	1	2	2	1	ND	1	1	2	1	1	2	1	1	1		1	2	1	1	2	1	2	2	2	FU loss		2
m27	wk0108	wk0108_eAb		_	eAb		2	1	WD	2	2	2	2	2	2	2	2	2	2	1	2	2	2	1	2	ND	2	2	1	2	2	1	2	2	2		2	1	1	2	2	2	2	1	2	FU loss		2
m27	wk0108	wk0108_WBC		_	WBC		11310	8100	WD	9310	5580	12300	6480	8030	5610	8130	6700	ND	5470	5510	2980	6940	4530	7000	8760	ND	5940	4930	6740	7060	4720	4240	6430	5990	5870		3870	6980	3690	5490	6630	4860	4480	5150	2910	FU loss		10110
m27	wk0108	wk0108_Hb		_	Hb		16.1	16.5	WD	15.2	15.9	11.1	15.7	15.6	15.2	15.6	16.2	ND	15.3	11.8	13.6	16	15.2	13.2	16.5	ND	16.3	14.7	16.2	16.4	16.7	14.7	14.5	15.6	16.4		15.3	15.7	13.8	18	12.6	16.4	13.2	16.9	11.8	FU loss		14.9
m27	wk0108	wk0108_PLT		_	PLT		301	263	WD	204	190	761	185	139	167	244	167	ND	204	240	80	240	99	219	302	ND	244	160	181	216	201	171	179	257	222		162	128	183	170	165	117	142	218	45	FU loss		225
m27	wk0108	wk0108_ANC		_	ANC		5490	3730	WD	6570	3360	9680	4540	5520	3390	4580	3260	ND	2260	2630	1480	3100	3130	2810	5220	ND	3210	2540	3500	3930	2240	2180	3810	2360	2600		1740	3690	2120	3100	3100	2710	2170	2310	1750	FU loss		5510
m27	wk0108	wk0108_AST		_	AST		45	20	WD	16	19	8	31	23	17	20	39	21	14	14	82	33	15	19	19	ND	20	24	18	13	17	29	20	22	26		28	18	21	26	27	29	20	30	33	FU loss		33
m27	wk0108	wk0108_ALT		_	ALT		101	34	WD	12	17	9	30	26	16	12	71	8	20	11	92	69	13	22	35	ND	27	29	20	12	25	36	22	24	37		17	15	15	26	26	32	14	53	26	FU loss		27
m27	wk0108	wk0108_TB		_	TB		0.4	0.3	WD	0.4	0.7	0.3	1.9	0.4	0.5	0.4	1	0.6	1	0.3	0.8	0.6	0.6	0.6	0.6	ND	1.2	0.7	0.7	1.7	0.7	0.6	0.8	0.7	1		1	0.9	0.4	1	0.4	1.9	0.2	0.5	0.6	FU loss		0.9
m27	wk0108	wk0108_TP		_	TP		8	7.3	WD	7.6	7.4	7.1	6.7	7.2	6.6	7.2	7.1	7.3	6.9	7.1	7.2	7.3	7.6	8.2	7.1	ND	7.1	6.9	8	7.2	7.3	7.2	6.4	7	8.1		7.5	7.7	7.1	7.4	7.1	6.9	7.3	7.3	7.2	FU loss		7.7
m27	wk0108	wk0108_Alb		_	Alb		5	4.9	WD	4.2	4.6	3.8	4.6	4.6	4.2	4.6	4.6	4.4	4.9	4.4	4.2	4.8	4.5	4.8	4.3	ND	4.6	4.6	4.8	4.8	4.4	4.5	4	4.3	4.6		4.5	4.8	4.9	4.9	4.4	4.7	4.6	4.6	4.3	FU loss		3.7
m27	wk0108	wk0108_BUN		_	BUN		7.1	8.5	WD	13.9	13.6	8.6	11	16.9	7.5	13.2	20.8	9.1	16	13	13.2	12.6	13.5	9.7	12.2	ND	11.7	16	8.2	10.6	13.4	24.2	19.9	19.3	15.1		18	13.6	15.6	15.5	21.4	18.8	16.3	16.3	15.8	FU loss		11
m27	wk0108	wk0108_Cr		_	Cr		0.7	0.7	WD	0.9	0.9	0.7	0.5	0.7	0.9	0.8	0.7	0.8	0.9	0.6	0.9	0.6	0.9	0.5	0.9	ND	0.9	1.1	0.8	0.9	1	0.7	1	0.7	1		0.9	0.9	0.9	1.1	0.6	0.9	0.7	1	0.6	FU loss		0.8
m30	wk0120	wk0120_date	2010-01-01	_	date	120	2015-11-27	2015-11-27	WD	2016-03-11	2015-12-07	2016-03-15	2015-12-18	2015-12-10	2015-12-21	2016-03-24		2016-03-07	2015-12-29	2016-01-05	2016-01-05	2015-11-25		2016-02-12		FU loss	2016-02-11	2016-01-22	2016-02-04	2016-02-18	2016-04-14				2016-02-25		2016-02-25	2016-02-25	2016-04-26			2016-03-10		2016-04-07		FU loss
m30	wk0120	wk0120____PCR		____	PCR		944	1260	WD	0	0	0	0	1970	1410	0		0	38	0	66	0		6370		ND	511	0	32	0	69.6				772		0	31	ND			285		125		FU loss
m30	wk0120	wk0120____sAgQ		____	sAgQ		1117	642.5	WD	───	610.9	───	22517	49960	5124	───		───	2097	15143						ND		606.3			───								───			───		───		FU loss	WD
m30	wk0120	wk0120_sAg		_	sAg		ND	ND	WD	ND	ND	ND	ND	ND	ND	ND		ND	ND	ND	ND	ND		ND		ND	ND	ND	ND	ND	ND				ND		ND	ND	ND			ND		ND		FU loss
m30	wk0120	wk0120_sAb		_	sAb		ND	ND	WD	ND	ND	ND	ND	ND	ND	ND		ND	ND	ND	ND	ND		ND		ND	ND	ND	ND	ND	ND				ND		ND	ND	ND			ND		ND		FU loss
m30	wk0120	wk0120_eAg		_	eAg		1	1	WD	1	1	1	1	1	1	1		1	1	2	1	1		2		ND	1	1	2	1	1				1		1	2	ND			1		2		FU loss
m30	wk0120	wk0120_eAb		_	eAb		2	1	WD	2	2	2	2	2	2	2		2	2	1	2	2		1		ND	2	2	1	2	2				2		2	1	ND			2		1		FU loss
m30	wk0120	wk0120_WBC		_	WBC		9510	7940	WD	9010	4670	8450	7370	6030	8630	9320		ND	6370	5270	WBC 3.43	6720		5020		ND	6660	4960	5430	WBC 6.81	4720				5060		5230	6300	2970			5380		4920		FU loss
m30	wk0120	wk0120_Hb		_	Hb		14.5	17.2	WD	15.6	15.4	10.8	16	15.7	16.4	15.4		ND	15.1	11.6	13.7	15.2		13.2		ND	16.3	15	16.1	17.1	16.9				16.5		15.1	15.5	13.1			16.9		16.9		FU loss
m30	wk0120	wk0120_PLT		_	PLT		259	279	WD	212	185	449	193	130	165	255		ND	185	247	89	234		199		ND	210	159	189	253	241				207		197	134	159			124		218		FU loss
m30	wk0120	wk0120_ANC		_	ANC		6480	3560	WD	6340	2400	4840	5370	3610	5490	5220		ND	2270	2550	ANC 1.54	2860		1980		ND	4510	2520	2210	ANC 4.16	2180				2020		2570	3400	1720			3010		2120		FU loss
m30	wk0120	wk0120_AST		_	AST		31	25	WD	16	13	10	27	26	18	25		18	18	17	38	26		25		ND	32	24	19	14	25				27		26	15	20			28		ND		FU loss
m30	wk0120	wk0120_ALT		_	ALT		82	42	WD	15	12	10	29	28	24	11		8	23	12	43	45		26		ND	21	30	20	15	30				30		15	20	11			33		ND		FU loss
m30	wk0120	wk0120_TB		_	TB		0.4	0.2	WD	0.4	0.8	0.1	2.2	0.8	0.6	0.7		0.4	1	0.7	0.7	0.8		0.6		ND	1.3	0.4	0.3	0.7	1				1		0.6	0.5	0.3			1.8		ND		FU loss
m30	wk0120	wk0120_TP		_	TP		8	7.5	WD	7.6	7.1	7	6.9	7	7	7.5		7	7	7.3	7.4	7		7.3		ND	7	7.1	7.6	7.2	7.4				8.4		7.4	7.7	6.6			7.3		ND		FU loss
m30	wk0120	wk0120_Alb		_	Alb		4.7	4.8	WD	4.4	4.3	4.1	4.6	4.6	4.4	5.1		4	4.8	4.7	4.3	4.7		4.4		ND	4.7	4.6	4.2	4.6	4.6				4.6		4.1	4.9	4.2			4.7		ND		FU loss
m30	wk0120	wk0120_BUN		_	BUN		14.3	12.1	WD	15	13.5	17	8	16.6	10.5	16		11.4	15.4	12.8	11.1	12.2		11.9		ND	13.5	12.1	14.7	9.7	12.3				15.8		21.6	16.7	20.8			20.6		ND		FU loss
m30	wk0120	wk0120_Cr		_	Cr		0.7	0.7	WD	0.9	0.8	0.9	0.8	0.7	1	0.9		0.8	0.9	0.7	0.9	0.6		0.5		ND	0.8	0.9	0.7	0.8	1				1.1		0.8	0.9	0.9			0.9		ND		FU loss
m33	wk0132	wk0132_date	2010-01-01	_	date	132	2016-02-19	2016-02-26	WD		2016-03-11		2016-03-11	2016-03-02	2016-03-23				2016-03-22	2016-03-28	2016-04-04	2016-02-24		2016-05-04		FU loss	2016-05-03	2016-04-22	2016-04-28																	FU loss
m33	wk0132	wk0132____PCR		____	PCR		1100	899	WD		0		0	1090	411				0	0	0	0		4580		ND	183	0	22.2																	FU loss
m33	wk0132	wk0132____sAgQ		____	sAgQ				WD		───		───	───	───				───	───	───			───		ND	───	───	───																	FU loss	WD
m33	wk0132	wk0132_sAg		_	sAg		ND	ND	WD		ND		ND	ND	ND				ND	ND	ND	ND		ND		ND	ND	ND	ND																	FU loss
m33	wk0132	wk0132_sAb		_	sAb		ND	ND	WD		ND		ND	ND	ND				ND	ND	ND	ND		ND		ND	ND	ND	ND																	FU loss
m33	wk0132	wk0132_eAg		_	eAg		1	1	WD		2		1	1	1				1	2	1	1		2		ND	1	1	2																	FU loss
m33	wk0132	wk0132_eAb		_	eAb		2	1	WD		2		2	2	2				2	1	2	2		1		ND	2	2	1																	FU loss
m33	wk0132	wk0132_WBC		_	WBC		7230	7630	WD		4060		6800	6930	6830				6110	5590	3160	WBC 6.49		4290		ND	6190	3540	5110																	FU loss
m33	wk0132	wk0132_Hb		_	Hb		14.8	17.6	WD		15.3		16.4	15	15.1				15.3	11.2	12.9	16.4		13.6		ND	17.2	15.4	17.1																	FU loss
m33	wk0132	wk0132_PLT		_	PLT		245	282	WD		191		207	135	166				193	222	89	280		225		ND	266	153	292																	FU loss
m33	wk0132	wk0132_ANC		_	ANC		4290	3560	WD		2040		4440	4010	4540				2630	2870	1420	ANC 3.25		1560		ND	3160	1770	2290																	FU loss
m33	wk0132	wk0132_AST		_	AST		28	26	WD		15		29	23	21				16	14	30	27		21		ND	25	26	14																	FU loss
m33	wk0132	wk0132_ALT		_	ALT		80	45	WD		11		29	25	20				22	10	36	61		23		ND	31	30	16																	FU loss
m33	wk0132	wk0132_TB		_	TB		0.2	0.5	WD		0.7		1.6	0.8	0.2				0.8	0.1	0.6	0.4		0.8		ND	1.5	0.6	0.3																	FU loss
m33	wk0132	wk0132_TP		_	TP		7.7	7.8	WD		7.5		7	7.2	7.2				7.2	6.6	6.9	6.8		7.8		ND	7	6.9	7.9																	FU loss
m33	wk0132	wk0132_Alb		_	Alb		4.8	5	WD		4.6		4.7	4.6	4.5				5	4	4	4.5		4.7		ND	4.7	4.6	4.9																	FU loss
m33	wk0132	wk0132_BUN		_	BUN		10.3	8.3	WD		11.2		8.2	11.3	12.1				16.4	15.6	9.3	12.8		8.2		ND	13	12.9	18.3																	FU loss
m33	wk0132	wk0132_Cr		_	Cr		0.6	0.7	WD		0.8		0.6	0.8	0.9				0.8	0.6	1	0.7		0.5		ND	0.9	1	0.8																	FU loss
m36	wk0144	wk0144_date	2010-01-01	_	date	144			WD																	FU loss																				FU loss
m36	wk0144	wk0144____PCR		____	PCR				WD																	ND																				FU loss
m36	wk0144	wk0144____sAgQ		____	sAgQ				WD																	ND																				FU loss	WD
m36	wk0144	wk0144_sAg		_	sAg				WD																	ND																				FU loss
m36	wk0144	wk0144_sAb		_	sAb				WD																	ND																				FU loss
m36	wk0144	wk0144_eAg		_	eAg				WD																	ND																				FU loss
m36	wk0144	wk0144_eAb		_	eAb				WD																	ND																				FU loss
m36	wk0144	wk0144_WBC		_	WBC				WD																	ND																				FU loss
m36	wk0144	wk0144_Hb		_	Hb				WD																	ND																				FU loss
m36	wk0144	wk0144_PLT		_	PLT				WD																	ND																				FU loss
m36	wk0144	wk0144_ANC		_	ANC				WD																	ND																				FU loss
m36	wk0144	wk0144_AST		_	AST				WD																	ND																				FU loss
m36	wk0144	wk0144_ALT		_	ALT				WD																	ND																				FU loss
m36	wk0144	wk0144_TB		_	TB				WD																	ND																				FU loss
m36	wk0144	wk0144_TP		_	TP				WD																	ND																				FU loss
m36	wk0144	wk0144_Alb		_	Alb				WD																	ND																				FU loss
m36	wk0144	wk0144_BUN		_	BUN				WD																	ND																				FU loss
m36	wk0144	wk0144_Cr		_	Cr				WD																	ND																				FU loss
[truncated: 95 more columns]
